# Supplementary material for: Is the process of successful sexual aging different in older partnered and non-partnered adults?
Source: PLoS One. 2026 Mar 13;21(3):e0344655. doi: 10.1371/journal.pone.0344655 (PMC12987439; doi:10.1371/journal.pone.0344655)
Supplement: S3 Appendix — (XLSX) [file pone.0344655.s003.xlsx]

## Sheet: Supporting Information (S3 Appe
GENDER	AGE	STATUS	SSA1	SSA2	SSA3	SSA7	SSA8	SSA9	SSA4	SSA5	SSA6
2	65	1	4	4	3	4	4	3	5	5	5
2	70	1	2	5	4	5	5	4	4	4	5
2	66	1	2	3	3	3	3	3	5	5	5
2	68	1	5	5	5	5	5	5	5	4	4
1	78	1	3	3	3	5	5	4	4	3	3
1	67	1	5	4	5	5	5	5	5	5	5
2	70	1	4	4	4	3	4	4	4	5	4
2	65	1	3	5	4	5	5	3	5	5	5
1	65	1	5	5	5	5	5	5	5	5	5
1	65	1	3	4	4	4	5	5	2	2	2
1	65	1	4	4	3	3	3	3	3	5	3
2	74	1	5	1	3	1	1	1	5	5	5
2	68	1	3	4	3	3	3	3	3	4	4
1	73	1	4	4	3	4	4	4	5	5	5
1	67	1	5	4	5	5	4	4	5	5	5
1	70	1	4	4	4	5	5	5	5	5	1
1	73	1	4	4	4	3	4	4	3	4	2
2	66	1	4	4	4	5	5	5	4	5	5
1	70	1	4	4	3	4	4	3	2	2	2
1	66	1	4	3	3	3	2	3	3	3	3
1	79	1	4	3	4	4	3	3	3	3	3
2	66	1	4	4	4	3	4	3	3	3	3
1	65	1	3	4	3	4	3	2	4	2	2
2	69	1	4	4	4	2	2	4	5	4	4
1	66	1	3	4	4	5	3	3	3	4	3
1	67	1	5	4	4	5	4	3	5	5	5
1	75	1	4	5	4	5	5	5	2	3	2
1	71	1	5	3	4	4	4	3	3	4	4
2	68	1	5	5	5	5	5	5	4	3	3
2	70	1	4	4	4	4	4	5	5	5	5
1	68	1	4	5	4	4	4	3	3	4	4
2	76	1	4	4	5	4	3	3	5	5	4
2	86	1	4	4	5	4	4	3	5	3	4
1	77	1	4	1	3	1	4	1	2	4	1
1	73	1	4	4	4	4	3	3	5	3	3
1	76	1	4	2	3	3	3	4	4	5	4
1	74	1	3	3	3	4	3	4	3	2	2
1	79	1	4	1	2	4	4	3	4	5	5
1	76	1	3	2	2	2	2	1	3	3	2
2	70	1	4	1	2	2	2	3	4	4	3
1	71	1	4	3	3	3	3	2	5	3	3
1	70	1	3	3	3	4	4	3	5	4	5
1	72	1	4	3	3	4	2	2	3	3	3
1	67	1	2	3	3	3	3	3	3	3	3
1	71	1	4	3	3	4	4	4	5	5	5
2	70	1	4	4	4	4	4	4	3	4	5
1	65	1	4	1	3	1	3	1	1	1	5
1	70	1	4	4	4	4	2	3	5	5	3
1	69	1	5	1	1	1	1	1	5	5	5
2	66	1	3	4	2	4	1	1	2	5	1
1	65	1	3	4	3	4	4	4	5	5	5
1	66	1	2	1	3	1	1	1	4	4	3
1	68	1	4	4	4	5	4	5	5	5	5
2	65	1	5	5	5	5	4	2	5	4	5
2	68	1	5	4	4	4	4	4	4	4	4
1	72	1	2	4	4	4	4	5	5	4	4
2	67	1	4	3	4	5	5	5	5	5	5
1	74	1	4	4	4	4	5	3	2	5	4
1	80	1	4	3	3	4	3	3	5	5	5
2	75	1	3	3	4	5	5	4	5	5	4
1	73	1	3	4	3	4	4	4	5	4	4
1	78	1	4	4	3	4	4	4	5	5	5
2	73	1	4	3	3	3	4	3	3	3	3
2	73	1	4	3	3	3	3	2	3	3	2
1	73	1	5	5	5	5	5	4	1	3	4
2	68	1	3	4	4	2	3	4	2	2	2
2	70	1	5	5	5	4	5	3	3	5	2
1	71	1	4	3	3	5	5	5	5	5	5
1	69	1	4	4	4	5	4	4	3	2	2
2	66	1	4	4	5	5	5	5	5	5	5
1	71	1	4	3	3	3	4	4	4	4	4
1	70	1	4	4	4	4	3	4	3	3	2
2	72	1	3	2	3	3	3	2	3	2	3
2	73	1	4	3	3	4	4	4	4	4	4
2	70	1	3	4	2	3	3	2	3	2	3
2	71	1	4	4	4	4	4	3	2	2	4
1	66	1	3	4	3	4	5	4	5	5	3
2	68	1	4	3	5	5	5	4	5	3	2
2	65	1	4	3	2	4	4	4	4	3	4
1	69	1	5	1	2	1	2	3	5	5	5
2	65	1	4	4	4	4	4	4	3	3	3
1	70	1	3	3	3	4	3	4	4	4	4
1	69	1	5	5	4	4	5	4	5	1	3
1	68	1	4	4	4	4	4	2	3	3	2
2	65	1	4	4	4	3	3	4	4	4	4
2	67	1	1	1	1	2	3	5	5	4	5
2	65	1	4	5	4	5	4	4	5	5	5
1	67	1	4	4	4	5	5	2	5	4	4
1	65	1	2	2	3	3	3	3	3	3	3
1	65	1	3	4	3	4	4	4	4	4	3
2	65	1	3	3	3	3	3	3	3	3	3
1	65	1	4	3	4	4	4	4	5	4	5
1	71	1	5	4	4	4	3	3	5	5	4
1	67	1	3	2	3	2	2	4	5	5	5
1	70	1	1	3	2	3	4	3	4	5	3
1	69	1	4	4	4	4	4	4	3	3	3
2	67	1	3	4	4	4	4	4	3	3	3
1	70	1	3	3	3	4	3	3	5	5	4
2	65	1	5	5	5	5	5	5	5	5	5
2	66	1	4	4	4	5	5	5	2	3	3
1	78	1	3	4	4	5	5	5	2	5	5
1	71	1	3	4	2	4	3	4	5	5	4
1	69	1	5	5	5	5	5	5	5	5	5
2	76	1	4	3	3	3	2	4	2	2	2
1	74	1	4	3	2	3	4	3	3	2	2
2	70	1	3	3	1	1	3	3	3	3	3
2	72	1	3	3	3	4	4	3	4	3	4
2	72	1	5	3	3	3	3	2	3	2	3
2	70	1	4	3	2	2	2	2	5	4	4
1	67	1	4	4	4	4	4	4	4	5	3
1	74	1	4	4	4	4	4	4	3	3	3
1	75	1	4	4	3	4	4	4	4	4	3
2	66	1	4	4	5	5	5	4	5	5	5
2	70	1	5	5	5	2	3	5	2	2	3
2	66	1	2	1	1	1	1	1	5	5	5
1	71	1	3	3	2	4	3	1	4	3	1
1	68	1	3	3	3	3	3	3	3	3	3
1	66	1	4	4	4	4	4	4	3	3	3
2	69	1	4	5	5	2	2	3	2	4	4
2	69	1	3	4	4	4	4	4	5	5	5
2	68	1	4	2	3	1	3	1	3	3	3
2	69	1	4	3	3	2	3	4	3	4	5
2	70	1	3	4	3	2	4	1	5	5	5
2	66	1	3	4	4	5	4	5	5	5	5
2	69	1	1	4	4	4	4	2	3	5	4
1	65	1	4	4	4	4	4	4	4	5	4
2	65	1	4	4	4	4	4	3	4	4	4
1	65	1	3	3	4	5	4	4	4	5	5
2	75	1	4	3	4	5	5	5	2	1	3
1	66	1	5	5	4	5	5	5	1	5	3
2	68	1	4	5	1	5	5	4	5	5	5
1	71	1	3	3	4	3	3	2	3	4	3
2	75	1	3	4	4	4	4	4	4	5	4
1	66	1	5	4	4	5	5	5	5	5	5
2	74	1	4	4	3	4	4	3	5	4	4
2	67	1	4	3	4	4	3	3	5	4	2
2	73	1	4	4	4	4	4	5	3	5	5
2	68	1	1	4	2	3	2	4	5	4	5
2	65	1	5	5	5	5	5	5	5	5	5
2	68	1	5	5	5	5	5	5	5	5	5
1	65	1	4	4	4	4	4	4	4	2	1
1	76	1	4	3	3	3	3	2	4	4	3
1	73	1	3	4	3	4	4	3	2	4	2
1	67	1	3	3	3	4	3	4	5	5	5
1	69	1	4	4	3	4	4	3	4	3	3
2	67	1	4	4	4	4	4	4	5	5	5
2	74	1	4	3	3	3	2	4	4	4	4
2	66	1	2	1	2	1	1	1	5	5	5
1	66	1	2	4	3	4	4	4	5	5	5
1	69	1	4	4	3	4	4	3	3	3	3
1	66	1	3	3	3	4	2	1	4	4	3
1	65	1	3	3	3	3	3	3	5	5	4
2	69	1	5	5	5	5	5	4	5	5	5
1	65	1	3	2	3	4	4	5	4	5	5
1	72	1	2	2	2	2	3	3	4	4	4
1	67	1	5	4	4	4	4	4	3	5	3
1	72	1	2	3	3	4	3	1	5	5	5
1	69	1	4	3	3	4	3	3	4	4	3
2	74	1	3	4	4	4	4	4	5	2	3
1	66	1	4	3	3	4	4	5	3	5	3
1	68	1	4	4	4	4	3	4	2	1	3
1	66	1	4	3	3	3	4	4	5	5	5
1	68	1	3	3	4	5	5	4	5	5	4
1	65	1	2	4	3	4	4	4	4	4	4
1	65	1	3	4	4	4	4	3	4	4	4
1	66	1	4	4	4	4	4	3	3	5	3
1	66	1	5	5	5	5	5	4	5	4	4
1	67	1	5	3	4	4	3	3	5	5	5
1	68	1	4	3	3	4	4	4	2	2	2
1	74	1	4	4	3	4	3	3	4	4	3
1	67	1	3	3	3	4	3	4	3	3	3
1	83	1	5	4	4	3	4	4	4	5	5
1	72	1	5	4	5	5	4	4	5	4	5
2	69	1	4	4	4	3	4	3	4	3	4
1	66	1	5	4	4	5	5	5	2	2	3
1	72	1	5	4	3	2	4	3	5	5	4
1	69	1	5	5	5	5	5	5	5	5	5
1	80	1	5	4	5	5	5	4	4	5	5
1	76	1	4	4	4	4	4	4	4	4	4
2	77	1	2	1	3	2	2	1	5	5	5
1	76	1	3	4	3	3	4	2	5	3	3
1	75	1	3	3	3	2	2	1	5	5	3
1	75	1	3	2	3	2	3	2	3	3	3
2	74	1	5	4	4	3	3	2	2	3	3
2	67	1	4	4	4	3	5	5	5	5	5
2	69	1	4	5	5	5	5	5	5	5	5
2	70	1	5	4	4	3	3	4	5	5	5
1	66	1	4	4	3	3	4	3	4	5	4
2	67	1	4	3	3	4	4	3	4	3	3
2	68	1	4	4	5	4	5	5	5	5	5
2	66	1	4	4	4	4	4	4	3	3	3
1	77	1	4	2	3	2	3	3	4	4	4
1	67	1	4	4	3	5	4	4	5	5	4
2	66	1	3	2	2	3	3	3	4	5	4
1	66	1	4	4	3	4	4	4	5	5	4
2	68	1	3	3	3	4	4	2	4	4	5
2	70	1	4	4	4	4	4	4	2	2	2
1	69	1	3	5	5	5	3	5	3	4	5
1	66	1	3	3	3	4	4	3	4	4	4
1	66	1	4	4	4	4	4	4	3	3	3
1	66	1	2	3	3	4	3	3	4	5	4
2	65	1	4	3	4	3	3	4	3	2	4
1	66	1	4	3	3	2	4	4	5	5	5
1	74	1	4	3	4	5	3	4	5	5	5
1	71	1	4	3	2	3	4	2	3	2	2
1	70	1	4	4	4	4	4	4	3	1	4
1	66	1	5	5	5	5	4	4	5	5	5
1	75	1	3	3	3	4	4	4	5	5	5
1	70	1	3	3	3	3	3	3	2	2	2
1	65	1	3	3	3	4	2	4	4	4	4
1	66	1	4	4	4	5	5	3	4	4	4
1	66	1	4	3	4	4	4	5	4	5	4
2	67	0	3	4	4	3	3	4	2	2	2
2	67	0	4	4	4	4	4	2	4	4	2
2	67	0	3	4	3	4	4	3	5	5	1
2	66	0	4	4	4	4	4	4	5	5	2
1	75	0	3	3	4	5	4	4	5	5	1
2	73	0	5	5	5	3	3	3	5	5	5
2	69	0	4	4	4	4	4	4	3	3	2
2	75	0	4	4	4	4	4	3	5	5	5
2	65	0	1	5	4	5	5	5	3	2	5
2	69	0	4	4	4	3	5	4	3	3	1
1	72	0	5	3	5	4	3	2	5	3	4
2	68	0	4	4	4	3	3	1	4	4	2
2	65	0	3	3	3	1	3	3	3	5	5
1	66	0	5	4	3	3	3	3	3	4	4
2	66	0	4	4	4	4	4	4	5	5	4
1	69	0	1	1	1	1	1	1	3	1	1
2	67	0	3	3	3	3	3	4	5	4	1
2	65	0	2	3	3	4	4	4	3	5	2
2	70	0	3	2	3	2	1	1	5	3	5
2	67	0	4	4	5	4	3	2	4	5	2
2	65	0	3	4	4	4	4	5	5	5	2
1	75	0	1	2	1	5	5	1	5	5	5
2	65	0	4	4	4	5	4	5	5	5	5
1	88	0	4	3	3	2	3	1	5	5	5
2	69	0	4	2	3	3	3	3	5	3	5
2	72	0	3	3	3	4	4	4	5	5	5
2	67	0	3	1	3	1	1	1	5	5	5
2	66	0	5	5	5	4	4	3	5	5	5
2	65	0	3	3	3	3	3	3	5	5	5
2	69	0	5	4	3	3	3	3	5	5	5
2	65	0	5	1	2	1	1	1	5	5	5
1	82	0	4	4	3	4	4	4	5	5	4
2	69	0	5	5	4	5	5	4	5	5	4
1	78	0	3	2	3	2	3	3	5	5	4
1	72	0	3	3	3	3	3	2	4	4	4
1	70	0	4	3	4	3	4	4	5	5	3
2	65	0	4	4	4	4	4	4	5	5	3
2	67	0	5	5	5	5	5	3	5	5	3
2	74	0	4	5	4	4	5	4	4	4	3
2	67	0	4	4	4	4	4	4	5	3	3
2	79	0	4	4	4	4	4	4	3	4	3
2	76	0	4	4	4	4	4	4	5	4	3
2	67	0	4	4	3	4	4	4	2	5	3
2	69	0	4	4	4	4	4	3	5	2	3
2	72	0	4	4	3	4	4	4	3	3	3
2	71	0	4	4	3	4	4	5	4	4	3
2	75	0	4	4	4	3	3	4	5	4	3
2	65	0	2	3	3	3	3	2	4	4	3
2	65	0	3	4	3	4	4	4	5	5	2
1	65	0	4	4	4	4	3	4	5	5	2
2	75	0	4	4	4	4	4	4	3	2	2
2	83	0	4	4	4	3	3	1	3	3	2
2	78	0	1	4	1	3	4	2	5	4	2
1	72	0	4	4	3	5	4	5	5	5	2
2	68	0	3	2	3	2	1	1	2	2	2
2	69	0	3	3	3	4	5	3	5	5	2
2	71	0	4	5	5	4	4	4	5	5	2
2	71	0	3	3	3	4	4	4	3	4	2
2	66	0	4	4	4	4	4	3	5	5	2
2	70	0	4	4	4	5	4	5	5	4	2
2	75	0	4	3	4	4	4	3	3	5	2
2	93	0	5	4	5	4	4	3	1	2	2
2	74	0	5	4	4	1	1	1	5	3	1
2	65	0	4	2	3	2	1	1	5	4	1
2	67	0	3	4	4	4	4	1	5	5	1
1	65	0	1	4	4	5	3	4	2	2	1
1	81	0	4	3	4	4	4	3	5	4	1
2	72	0	4	3	4	2	2	1	5	4	1
2	72	0	4	4	4	4	4	3	4	4	1
2	67	0	5	5	5	5	1	1	5	5	1
1	73	0	4	3	3	4	4	1	5	2	1
2	73	0	4	4	4	3	3	4	3	3	1
2	69	0	3	4	4	4	5	4	5	2	1
2	74	0	3	3	2	4	3	4	4	3	1
2	67	0	3	1	3	1	2	1	5	5	1
2	74	0	4	3	3	4	4	1	5	5	1
2	74	0	5	5	5	5	5	1	2	2	3
2	67	0	5	5	5	5	5	4	5	5	2
1	67	0	2	4	3	4	4	4	3	4	3
1	68	0	3	3	3	3	3	3	3	3	2
2	79	0	3	4	4	4	4	4	5	5	5
2	65	0	3	3	3	2	3	3	5	5	5
2	79	0	3	4	4	4	4	4	1	5	3
2	67	0	4	4	4	4	4	4	4	5	3
1	73	0	4	3	3	3	3	3	4	4	3
2	69	0	2	2	3	3	1	2	5	5	3
2	75	0	5	3	3	5	5	5	3	3	2
1	69	0	2	4	4	4	4	4	2	4	2
1	66	0	2	2	3	1	3	1	1	5	1
