# Supplementary material for: Is the process of successful sexual aging different in older partnered and non-partnered adults?
Source: PLoS One. 2026 Mar 13;21(3):e0344655. doi: 10.1371/journal.pone.0344655 (PMC12987439; doi:10.1371/journal.pone.0344655)
Supplement: S4 Appendix — (XLSX) [file pone.0344655.s004.xlsx]

## Sheet: Supporting Information (S3 Appe
GENDER	AGE	STATUS	SSA1	SSA2	SSA3	SSA7	SSA8	SSA9	SSA4	SSA5	SSA6	SEXACTIV	SSAScomposite
1	65	1	3	1	5	3	3	2	5	5	1	0	3.11111
2	66	1	4	1	3	4	4	4	5	5	5	1	3.88889
1	65	1	3	3	4	1	3	3	4	5	5	0	3.44444
2	68	1	4	4	4	4	4	2	5	4	5	1	4
2	75	1	4	4	3	5	4	1	5	5	5	1	4
2	72	1	3	3	3	4	5	2	5	4	2	0	3.44444
2	70	1	3	1	4	3	3	2	5	5	2	0	3.11111
2	67	1	5	5	5	5	5	5	5	5	5	1	5
1	72	1	3	2	3	3	4	4	3	4	3	1	3.22222
1	71	1	4	3	3	1	1	1	4	4	5	0	2.88889
2	74	1	4	2	3	3	3	2	5	3	3	1	3.11111
2	70	1	2	2	3	1	1	1	5	5	5	0	2.77778
1	66	1	4	4	4	2	1	1	5	5	3	1	3.22222
1	67	1	3	3	5	4	2	4	3	5	3	1	3.55556
2	71	1	4	3	4	4	4	4	5	5	5	1	4.22222
2	65	1	2	2	3	4	4	1	5	5	5	0	3.44444
1	66	1	3	3	3	4	4	2	5	5	5	1	3.77778
1	65	1	4	4	4	2	2	1	5	5	4	0	3.44444
1	67	1	3	3	4	4	4	5	5	5	5	0	4.22222
2	65	1	2	3	3	3	4	1	5	5	5	0	3.44444
1	72	1	3	3	5	5	5	5	5	5	5	1	4.55556
2	69	1	3	3	4	4	4	4	5	5	5	1	4.11111
2	65	1	4	4	5	4	4	1	1	1	3	0	3
1	69	1	4	3	4	4	3	4	5	5	3	1	3.88889
2	70	1	5	5	5	5	5	2	5	5	5	1	4.66667
1	67	1	2	2	2	2	1	1	5	5	5	1	2.77778
1	66	1	4	4	3	2	4	3	4	3	2	0	3.22222
1	67	1	2	2	2	1	1	1	5	5	5	0	2.66667
1	66	1	5	5	5	5	5	4	4	5	5	1	4.77778
2	70	1	5	5	5	4	4	2	4	5	3	0	4.11111
2	68	1	3	2	2	4	4	4	4	4	3	1	3.33333
2	66	1	3	3	5	5	5	4	5	5	4	0	4.33333
2	71	1	3	3	3	4	4	3	5	5	5	1	3.88889
2	68	1	5	3	5	4	3	1	5	5	5	0	4
1	65	1	5	4	4	4	4	2	5	2	3	1	3.66667
1	66	1	4	4	5	5	5	5	5	5	5	1	4.77778
1	71	1	4	2	3	5	5	3	5	5	5	1	4.11111
2	66	1	4	1	3	5	5	4	5	5	5	1	4.11111
2	68	1	4	4	4	4	4	4	5	5	5	1	4.33333
2	66	1	4	4	4	4	4	2	3	5	4	0	3.77778
2	70	1	3	3	3	3	4	3	5	5	4	0	3.66667
1	75	1	3	3	3	5	5	5	5	5	5	1	4.33333
2	67	1	3	3	3	1	1	2	5	5	5	0	3.11111
1	69	1	5	5	5	5	5	4	5	5	5	1	4.88889
2	66	1	3	1	2	1	5	3	5	5	5	0	3.33333
2	66	1	4	3	3	2	4	4	5	5	5	0	3.88889
2	74	1	4	4	4	4	4	3	5	5	5	1	4.22222
2	69	1	5	5	5	3	4	4	5	5	4	0	4.44444
2	68	1	2	3	4	5	5	5	5	5	5	1	4.33333
1	70	1	4	4	4	4	4	4	4	4	3	1	3.88889
2	70	1	4	3	4	4	2	3	3	4	2	1	3.22222
2	71	1	5	5	5	4	4	5	5	5	5	1	4.77778
1	69	1	3	3	3	4	4	4	3	4	3	1	3.44444
2	70	1	3	4	4	5	4	2	5	5	5	1	4.11111
2	67	1	4	3	4	1	4	4	5	5	5	0	3.88889
2	67	1	3	3	3	4	3	3	2	2	3	1	2.88889
2	65	1	4	4	4	4	4	3	2	3	3	1	3.44444
2	66	1	3	3	4	3	3	2	5	5	5	0	3.66667
2	68	1	3	3	3	4	4	5	5	5	3	0	3.88889
1	67	1	3	3	3	5	4	4	5	5	5	1	4.11111
2	67	1	5	4	4	4	2	1	5	4	4	0	3.66667
2	67	1	5	4	5	5	4	5	4	4	5	1	4.55556
2	65	1	4	2	2	2	2	1	5	3	2	0	2.55556
2	72	1	3	3	4	4	4	4	4	5	5	1	4
2	67	1	3	3	5	5	4	4	3	5	5	1	4.11111
1	69	1	5	3	5	5	5	3	5	5	5	1	4.55556
2	65	1	4	3	5	5	5	5	5	5	5	1	4.66667
1	69	1	4	4	5	5	5	3	5	5	5	1	4.55556
2	70	1	4	3	4	5	4	3	5	5	5	1	4.22222
1	68	1	5	5	5	5	5	5	4	5	5	0	4.88889
2	74	1	3	3	3	4	4	3	3	3	3	1	3.22222
1	70	1	4	4	5	3	3	1	5	5	5	0	3.88889
2	71	1	3	2	3	4	4	3	4	5	4	1	3.55556
2	68	1	1	1	3	3	3	4	5	5	5	0	3.33333
2	75	1	5	5	4	2	3	1	5	5	5	0	3.88889
2	70	1	4	4	4	4	4	3	5	5	2	1	3.88889
1	66	1	5	5	5	5	5	1	5	5	5	1	4.55556
2	66	1	4	3	5	5	5	5	5	5	5	1	4.66667
2	74	1	4	4	5	5	5	5	5	5	4	1	4.66667
2	71	1	3	3	2	1	5	1	5	5	5	0	3.33333
2	72	1	3	3	3	1	5	3	2	5	5	0	3.33333
2	70	1	5	5	5	5	5	2	3	5	4	0	4.33333
2	68	1	4	4	5	5	5	2	5	5	4	0	4.33333
1	74	1	3	3	3	4	3	2	5	5	5	1	3.66667
2	68	1	2	2	3	2	3	3	5	5	4	1	3.22222
2	68	1	3	2	3	4	4	3	5	5	2	1	3.44444
1	70	1	2	2	3	4	4	4	3	5	5	1	3.55556
2	65	1	3	3	3	5	4	3	4	3	3	1	3.44444
2	68	1	5	5	5	5	5	3	1	5	2	1	4
1	67	1	5	4	5	4	3	4	5	5	4	0	4.33333
2	70	1	4	4	4	4	4	4	4	5	5	1	4.22222
1	68	1	4	4	5	5	5	5	5	4	5	1	4.66667
2	67	1	4	3	4	3	3	1	5	5	5	0	3.66667
2	71	1	2	1	1	2	1	3	4	4	1	0	2.11111
1	71	1	4	3	4	4	4	3	3	3	3	1	3.44444
2	75	1	2	2	3	4	3	3	4	3	3	1	3
2	73	1	4	3	3	4	4	4	2	3	4	1	3.44444
2	69	1	5	5	3	3	3	2	5	5	5	1	4
2	67	1	2	5	5	1	5	2	5	5	1	0	3.44444
2	66	1	5	5	5	5	5	5	5	5	5	1	5
2	75	1	4	3	4	4	4	4	2	4	5	0	3.77778
1	68	1	3	3	4	5	5	3	3	4	4	1	3.77778
2	67	1	5	4	5	5	5	2	3	4	1	1	3.77778
1	65	1	4	3	3	3	3	2	4	5	5	1	3.55556
1	73	1	4	3	3	2	2	4	3	3	3	0	3
1	71	1	4	2	5	3	5	5	5	5	5	0	4.33333
1	66	1	4	3	3	3	2	1	5	4	1	0	2.88889
1	65	1	4	5	5	5	5	5	5	5	5	1	4.88889
2	67	1	3	3	2	3	3	2	3	4	3	0	2.88889
2	70	1	3	3	4	4	4	4	3	3	3	1	3.44444
2	74	1	2	3	3	2	3	4	5	5	5	1	3.55556
2	69	1	5	5	5	5	5	5	5	5	5	1	5
2	69	1	3	3	4	4	5	1	5	5	2	1	3.55556
2	73	1	3	3	4	4	4	4	5	5	4	1	4
1	68	1	4	4	3	4	4	4	5	5	5	0	4.22222
2	69	1	3	2	3	4	4	5	5	5	5	1	4
2	70	1	4	3	4	4	4	4	3	5	5	1	4
1	65	1	3	3	3	3	4	5	5	5	5	1	4
2	73	1	5	4	5	5	5	4	5	5	4	1	4.66667
2	72	1	4	5	5	5	5	4	5	5	1	0	4.33333
2	73	1	3	3	4	3	3	4	5	5	5	1	3.88889
2	73	1	5	5	4	3	4	3	5	5	5	0	4.33333
2	72	1	3	2	3	4	4	1	3	3	4	0	3
2	66	1	4	4	4	4	4	4	5	5	5	0	4.33333
1	67	1	5	5	5	5	3	3	5	5	5	1	4.55556
2	67	1	1	2	4	4	4	3	5	3	3	0	3.22222
2	72	1	5	3	5	5	5	5	5	5	5	1	4.77778
2	66	1	3	3	3	3	2	3	5	5	5	1	3.55556
1	66	1	2	3	2	4	4	3	4	5	5	1	3.55556
2	70	1	3	3	4	5	3	1	3	1	1	1	2.66667
1	72	1	3	2	4	4	3	3	3	4	3	1	3.22222
1	68	1	3	3	3	5	5	4	5	5	5	0	4.22222
2	67	1	4	3	3	2	2	2	5	5	3	0	3.22222
2	65	1	3	3	3	5	5	5	5	5	2	0	4
2	67	1	5	4	3	3	3	3	5	5	5	1	4
1	66	1	5	5	5	5	5	4	5	5	5	1	4.88889
2	74	1	3	3	3	4	4	3	3	3	4	1	3.33333
2	75	1	3	3	3	4	4	3	5	5	5	1	3.88889
2	71	1	3	3	2	1	4	3	5	5	5	0	3.44444
2	75	1	3	3	4	4	4	2	5	5	5	1	3.88889
1	66	1	4	2	4	2	3	4	5	5	5	0	3.77778
2	75	1	4	4	4	4	4	4	5	5	5	1	4.33333
2	72	1	3	2	3	3	3	4	5	4	3	1	3.33333
2	73	1	4	4	4	5	5	4	5	5	5	1	4.55556
2	69	1	4	3	4	5	3	4	5	5	5	1	4.22222
1	68	1	4	4	3	5	4	5	4	4	5	1	4.22222
2	71	1	4	5	5	5	5	4	5	5	5	0	4.77778
2	66	1	2	2	4	4	5	4	5	4	5	1	3.88889
1	72	1	5	1	3	1	5	1	5	5	4	0	3.33333
1	71	1	4	4	4	4	4	3	3	3	3	1	3.55556
2	66	1	3	3	3	4	4	4	4	4	4	1	3.66667
1	68	1	4	4	4	3	4	4	5	5	5	1	4.22222
2	66	1	3	2	4	4	5	5	5	5	5	1	4.22222
2	74	1	3	3	4	5	4	3	3	3	3	1	3.44444
2	72	1	3	3	3	2	2	2	3	3	3	0	2.66667
2	69	1	5	4	4	5	5	3	5	5	5	1	4.55556
1	66	1	4	4	4	4	4	3	5	5	4	1	4.11111
1	70	1	3	3	4	4	4	4	5	5	5	1	4.11111
2	69	1	3	2	4	5	4	4	4	4	5	1	3.88889
2	65	1	5	4	4	4	4	5	4	5	5	1	4.44444
2	72	1	4	4	4	4	4	5	4	5	5	1	4.33333
1	70	1	3	3	3	4	4	4	5	5	5	1	4
2	74	1	5	2	4	5	5	3	5	3	4	1	4
1	66	1	3	4	3	3	3	5	5	5	5	1	4
2	71	1	4	3	3	4	4	3	3	4	4	0	3.55556
1	73	1	3	3	4	4	5	3	5	5	4	0	4
2	72	1	3	2	3	4	3	4	5	5	5	1	3.77778
2	72	1	5	3	4	3	4	4	3	5	5	0	4
2	69	1	4	3	2	1	1	1	5	5	5	0	3
2	75	1	3	3	4	5	5	3	5	5	5	1	4.22222
2	72	1	3	3	3	3	3	3	5	5	3	1	3.44444
2	68	1	3	3	3	4	4	3	5	5	5	1	3.88889
1	65	1	5	4	4	4	4	3	5	5	5	0	4.33333
2	68	1	3	3	4	4	4	4	3	3	3	1	3.44444
1	69	1	4	4	4	4	4	3	5	5	5	1	4.22222
1	74	1	4	3	5	4	4	3	5	5	5	1	4.22222
2	65	1	5	4	4	4	4	4	5	5	5	1	4.44444
1	68	1	4	4	4	4	4	3	4	5	5	1	4.11111
2	75	1	3	3	3	3	3	2	3	5	3	1	3.11111
1	65	1	2	3	3	3	3	3	4	5	4	0	3.33333
1	67	1	4	4	4	4	4	1	2	3	1	0	3
1	67	1	2	3	3	2	1	1	4	4	2	0	2.44444
2	75	1	4	4	5	5	5	5	5	5	4	1	4.66667
2	67	1	3	3	3	3	3	2	4	4	4	1	3.22222
1	66	1	2	3	4	5	5	5	5	5	5	1	4.33333
2	67	1	3	3	3	2	2	2	3	3	3	0	2.66667
1	66	1	2	3	4	4	3	3	5	5	5	0	3.77778
2	65	1	3	4	3	3	3	3	5	5	5	0	3.77778
2	72	1	4	4	4	3	3	2	4	5	4	1	3.66667
2	73	1	3	3	4	4	4	4	5	5	5	1	4.11111
2	71	1	3	3	1	1	1	1	5	5	5	0	2.77778
1	74	1	5	3	5	1	1	1	5	2	2	0	2.77778
2	70	1	4	3	3	4	2	2	5	5	5	1	3.66667
2	70	1	3	3	4	5	5	3	5	5	5	1	4.22222
1	70	1	3	3	3	3	2	3	3	3	3	1	2.88889
2	67	1	3	3	4	4	4	4	5	5	5	1	4.11111
2	74	1	2	2	2	3	3	3	5	5	5	0	3.33333
2	67	1	3	3	2	4	4	4	5	5	5	1	3.88889
1	71	1	5	4	4	4	4	4	5	5	5	1	4.44444
2	70	1	1	1	1	1	1	1	5	5	5	0	2.33333
2	69	1	5	4	5	5	5	4	5	5	3	1	4.55556
2	69	1	3	4	1	2	1	2	5	5	5	1	3.11111
1	74	1	3	3	5	5	5	5	5	5	5	1	4.55556
1	66	1	4	3	4	1	1	1	5	5	3	0	3
2	75	1	4	5	4	5	5	4	5	5	5	1	4.66667
1	67	1	5	3	3	5	5	5	5	5	5	1	4.55556
1	65	1	4	3	4	4	4	3	5	5	5	1	4.11111
2	72	1	4	4	5	4	4	4	5	5	5	1	4.44444
2	69	1	3	2	3	4	4	2	5	5	5	1	3.66667
1	68	1	4	3	4	5	5	4	5	5	5	0	4.44444
2	71	1	3	4	5	5	5	4	4	5	3	1	4.22222
2	68	1	4	4	4	5	4	3	5	5	5	1	4.33333
2	66	1	5	4	5	5	5	5	5	5	5	1	4.88889
2	72	1	3	3	3	3	3	3	3	3	3	1	3
2	74	1	4	4	4	5	5	4	5	5	5	1	4.55556
2	69	1	4	4	3	1	1	5	5	5	3	1	3.44444
2	71	1	5	3	1	2	1	1	5	5	2	0	2.77778
1	72	1	3	3	3	4	4	3	3	3	3	1	3.22222
2	69	1	2	3	5	5	5	2	5	5	2	1	3.77778
2	67	1	5	4	4	3	3	4	5	5	5	1	4.22222
2	72	1	4	5	5	5	3	3	5	4	3	1	4.11111
2	65	1	3	3	1	1	1	1	5	5	5	1	2.77778
2	73	1	5	4	5	5	5	4	5	5	5	1	4.77778
1	70	1	4	4	4	4	4	3	5	5	5	0	4.22222
2	67	1	5	5	5	4	4	5	5	5	5	1	4.77778
2	67	1	3	3	4	4	4	2	5	5	4	1	3.77778
2	65	1	2	2	1	1	1	4	5	5	5	0	2.88889
2	72	1	4	3	3	2	3	1	3	2	1	0	2.44444
2	68	1	2	1	3	3	4	1	1	2	1	0	2
1	65	1	3	3	3	3	2	4	5	5	5	1	3.66667
2	72	1	3	3	3	3	3	3	5	5	5	1	3.66667
2	73	1	4	3	5	5	5	5	5	5	5	1	4.66667
2	66	1	5	5	5	4	3	5	5	5	5	1	4.66667
2	70	1	5	5	3	1	3	1	3	5	5	0	3.44444
1	72	1	2	1	2	4	3	3	5	5	3	0	3.11111
1	71	1	3	3	3	3	3	3	5	5	5	1	3.66667
1	72	1	3	3	3	2	1	4	5	5	5	0	3.44444
1	72	1	3	2	3	5	5	5	3	5	5	1	4
1	72	1	5	4	5	4	4	4	5	3	4	1	4.22222
2	68	1	4	3	4	4	4	3	5	5	5	1	4.11111
1	65	1	3	3	1	1	5	1	5	5	5	0	3.22222
2	67	1	4	4	5	5	5	5	5	5	5	1	4.77778
2	69	1	2	2	3	2	3	3	5	4	2	0	2.88889
1	69	1	3	3	4	4	4	5	3	5	5	1	4
1	70	1	4	4	5	4	4	3	5	5	5	1	4.33333
1	67	1	4	4	3	3	3	2	3	3	3	0	3.11111
2	67	1	3	1	4	5	5	3	5	5	5	1	4
2	66	1	5	5	5	3	4	3	4	4	5	0	4.22222
2	72	1	3	2	3	4	4	5	5	4	5	1	3.88889
1	70	1	4	4	4	4	4	4	5	5	5	1	4.33333
2	70	1	4	4	4	5	4	5	5	5	5	1	4.55556
2	74	1	5	5	4	5	5	2	5	5	5	0	4.55556
2	68	1	4	4	3	5	5	3	5	5	5	1	4.33333
1	72	1	4	3	3	2	2	3	5	5	3	0	3.33333
2	73	1	3	3	3	3	3	3	3	3	3	1	3
2	68	1	3	3	4	5	4	5	5	5	5	1	4.33333
1	72	1	4	3	4	4	4	2	3	3	3	0	3.33333
2	67	1	3	3	4	3	3	4	3	3	3	0	3.22222
2	75	1	4	3	4	5	5	4	5	4	4	1	4.22222
2	71	1	4	4	4	3	3	3	4	4	3	1	3.55556
2	69	1	5	5	5	2	1	1	5	5	3	1	3.55556
1	75	1	4	5	5	5	5	4	5	5	5	1	4.77778
2	70	1	4	4	4	4	4	5	5	5	5	1	4.44444
2	71	1	3	3	2	2	4	1	3	2	5	0	2.77778
2	68	1	3	3	3	3	3	2	4	4	4	1	3.22222
2	66	1	4	4	5	5	5	4	5	5	5	0	4.66667
2	65	1	3	3	3	2	3	2	4	5	4	1	3.22222
2	68	1	3	3	3	4	4	5	5	5	5	1	4.11111
2	67	1	3	1	5	5	4	4	5	5	5	1	4.11111
2	75	1	3	3	3	4	4	4	3	4	4	1	3.55556
1	68	1	2	2	3	3	3	4	4	4	2	1	3
1	65	1	3	3	2	2	3	3	5	5	5	0	3.44444
1	69	1	3	3	4	3	3	3	5	5	1	0	3.33333
2	66	1	4	3	3	4	4	3	5	5	2	1	3.66667
2	68	1	4	4	4	4	4	4	5	5	4	1	4.22222
2	70	1	3	2	4	1	5	1	3	5	1	0	2.77778
2	71	1	3	3	3	5	4	5	4	5	1	1	3.66667
1	67	1	5	1	4	4	1	2	5	5	4	1	3.44444
2	69	1	2	3	3	2	4	2	5	5	5	1	3.44444
2	69	1	2	3	3	1	3	1	5	3	3	1	2.66667
2	73	1	3	3	4	4	4	2	2	3	2	1	3
1	71	1	4	3	3	3	2	2	4	4	4	0	3.22222
2	75	1	3	3	4	5	5	5	5	5	5	1	4.44444
2	73	1	3	3	3	4	4	4	5	5	5	0	4
2	68	1	4	4	4	5	5	5	1	2	5	1	3.88889
2	72	1	4	4	4	5	5	5	2	3	3	1	3.88889
2	75	1	3	4	4	3	1	4	5	5	5	1	3.77778
2	72	1	3	3	4	5	4	4	5	5	5	1	4.22222
2	70	1	5	3	4	5	5	3	5	5	4	1	4.33333
2	71	1	3	3	3	3	3	2	3	3	2	1	2.77778
2	68	1	3	2	2	1	1	1	5	1	1	0	1.88889
1	70	1	5	5	5	5	4	4	5	5	5	1	4.77778
2	68	1	5	5	5	5	5	4	5	5	3	0	4.66667
2	67	1	4	3	4	5	4	3	5	5	2	0	3.88889
1	66	1	3	3	3	3	3	1	3	3	3	0	2.77778
2	66	1	4	4	3	2	2	3	5	5	5	0	3.66667
2	73	1	3	3	3	4	4	4	5	5	5	1	4
2	73	1	5	5	5	5	5	4	5	5	5	1	4.88889
2	68	1	4	4	3	3	3	3	5	5	5	0	3.88889
2	67	1	3	3	3	1	3	1	5	5	5	0	3.22222
1	74	1	4	3	4	4	4	4	3	4	2	1	3.55556
1	69	1	4	4	4	5	5	4	5	5	5	1	4.55556
1	69	1	3	3	3	3	3	1	2	2	2	0	2.44444
2	68	1	2	2	3	4	2	2	5	5	2	1	3
1	70	1	4	3	3	5	5	4	5	4	4	1	4.11111
2	67	1	2	3	4	3	3	1	1	5	5	0	3
2	71	1	3	3	3	3	3	2	5	4	4	1	3.33333
2	68	1	5	5	3	5	1	1	5	5	5	0	3.88889
2	67	1	5	3	5	5	1	3	5	5	5	1	4.11111
1	65	1	4	3	4	4	4	1	5	5	1	0	3.44444
1	66	1	4	3	2	2	1	2	4	4	3	1	2.77778
2	74	1	4	4	5	5	4	4	5	5	4	1	4.44444
1	71	1	4	4	4	5	4	3	5	5	3	1	4.11111
2	75	1	3	3	4	5	3	5	5	5	5	1	4.22222
2	72	1	4	3	3	3	3	1	3	3	3	0	2.88889
1	75	1	4	4	5	5	5	4	1	1	1	1	3.33333
2	68	1	4	4	3	2	2	5	5	5	5	0	3.88889
2	75	1	3	3	3	4	4	5	5	5	5	1	4.11111
2	67	1	4	4	4	4	4	2	2	3	3	0	3.33333
1	70	1	3	2	3	5	5	3	5	5	5	1	4
2	66	1	3	3	4	4	4	2	5	5	5	1	3.88889
1	65	1	5	4	3	5	3	4	2	3	2	0	3.44444
2	71	1	3	3	4	5	5	3	5	5	5	1	4.22222
2	71	1	5	3	5	5	5	5	4	3	3	1	4.22222
1	70	1	4	4	4	4	4	2	2	4	4	0	3.55556
2	67	1	4	3	4	4	4	1	1	5	5	0	3.44444
2	71	1	3	3	3	4	4	4	5	5	5	1	4
2	75	1	2	3	3	4	4	4	5	5	5	1	3.88889
2	68	1	3	3	4	3	4	1	5	5	5	0	3.66667
1	66	1	3	2	4	5	5	3	3	5	5	1	3.88889
1	67	1	4	3	5	4	4	5	5	5	5	1	4.44444
2	75	1	4	3	3	3	3	4	5	5	5	1	3.88889
2	70	1	5	5	5	3	3	1	5	5	4	0	4
2	75	1	4	4	5	5	5	3	5	5	1	0	4.11111
2	66	1	3	3	3	2	3	3	5	5	4	0	3.44444
2	66	1	4	4	4	4	4	5	5	5	5	0	4.44444
1	68	1	3	3	3	4	3	2	4	3	2	1	3
2	68	1	3	2	3	2	3	4	5	5	5	1	3.55556
2	72	1	3	3	4	3	4	2	5	5	5	0	3.77778
1	69	1	4	3	4	4	4	3	4	4	5	1	3.88889
2	65	1	4	4	4	4	4	4	5	5	5	0	4.33333
2	75	1	4	3	3	4	4	2	5	5	5	1	3.88889
2	69	1	5	4	3	3	4	3	5	5	5	0	4.11111
2	71	1	2	1	4	3	3	2	5	5	3	0	3.11111
2	72	1	4	4	4	5	5	5	5	5	5	1	4.66667
2	69	1	3	2	3	3	4	2	5	5	5	1	3.55556
2	75	1	4	3	4	4	3	3	3	5	3	1	3.55556
1	66	1	5	4	3	3	3	3	5	5	5	0	4
2	67	1	3	2	3	2	2	1	3	2	2	0	2.22222
1	70	1	4	3	4	4	3	3	5	5	5	1	4
2	68	1	3	3	3	4	4	3	3	5	5	1	3.66667
2	75	1	3	3	5	5	5	3	5	5	4	1	4.22222
2	70	1	3	3	5	5	5	4	3	4	4	1	4
2	65	1	5	5	5	5	5	5	5	5	5	1	5
2	67	1	5	5	5	5	5	5	5	5	5	0	5
2	70	1	5	4	4	1	1	1	4	4	5	0	3.22222
2	73	1	3	3	3	1	3	2	5	5	4	0	3.22222
2	67	1	4	3	3	3	4	5	5	5	5	0	4.11111
2	73	1	3	3	3	1	1	1	5	5	3	0	2.77778
2	74	1	3	2	4	3	4	2	5	4	4	1	3.44444
2	66	1	5	5	5	5	5	2	5	5	3	1	4.44444
2	69	1	3	3	4	4	4	2	3	5	4	1	3.55556
2	65	1	4	3	3	1	4	1	4	5	5	0	3.33333
2	68	1	2	2	4	5	5	5	5	5	5	1	4.22222
2	65	1	4	3	4	3	3	1	4	4	4	0	3.33333
2	75	1	3	3	4	5	4	2	5	5	3	1	3.77778
2	68	1	5	4	5	5	4	5	5	5	5	1	4.77778
2	67	1	3	3	3	3	3	3	3	3	3	1	3
2	65	1	5	5	5	5	5	5	5	5	5	1	5
2	71	1	4	4	4	5	5	5	5	5	5	1	4.66667
1	66	1	3	2	3	5	4	4	5	5	5	1	4
2	66	1	3	3	4	4	4	3	5	5	5	1	4
2	66	1	4	2	3	5	4	2	5	5	5	1	3.88889
1	67	1	3	2	5	4	4	5	5	5	5	1	4.22222
1	68	1	3	3	2	1	4	3	5	5	5	0	3.44444
2	66	1	3	3	3	1	3	3	5	5	5	0	3.44444
1	75	1	5	5	5	5	5	5	5	5	5	1	5
1	68	1	3	2	4	3	3	2	2	2	2	0	2.55556
1	66	1	5	5	5	5	5	5	5	5	5	1	5
1	65	1	3	2	2	4	1	1	3	3	3	1	2.44444
1	66	1	3	3	3	2	3	1	4	4	4	0	3
2	71	1	2	3	4	4	4	1	3	5	1	0	3
1	73	1	2	3	4	4	4	4	5	5	5	1	4
1	66	1	5	4	5	5	5	4	5	5	5	1	4.77778
1	68	1	2	3	3	4	3	1	3	5	2	1	2.88889
2	72	1	3	2	2	2	3	3	5	5	5	1	3.33333
1	67	1	2	2	5	3	1	4	5	5	4	0	3.44444
2	67	1	2	2	3	3	3	2	5	5	5	0	3.33333
2	75	1	4	4	4	4	4	4	5	5	3	1	4.11111
2	72	1	3	3	3	4	4	4	5	5	5	1	4
1	67	1	3	3	3	3	3	3	3	3	3	1	3
2	72	1	3	3	2	3	2	3	5	5	5	1	3.44444
1	68	1	3	3	4	4	4	4	4	4	4	1	3.77778
2	69	1	4	3	5	5	5	5	5	5	5	1	4.66667
2	67	1	3	2	3	4	4	4	3	4	4	1	3.44444
1	66	1	3	3	3	4	3	3	5	5	1	0	3.33333
2	69	1	3	3	3	3	3	3	3	3	3	1	3
1	68	1	4	4	4	3	4	4	3	2	3	1	3.44444
2	75	1	5	4	4	3	3	3	5	5	5	1	4.11111
2	69	1	3	3	4	4	4	4	4	4	4	1	3.77778
1	75	1	5	5	5	5	5	3	5	4	5	1	4.66667
1	71	1	2	3	5	4	4	4	5	5	5	1	4.11111
2	73	1	4	3	4	3	3	3	5	5	5	1	3.88889
2	71	1	4	4	4	4	4	3	4	4	5	1	4
2	73	1	3	3	4	3	3	4	5	5	5	1	3.88889
1	68	1	4	3	4	4	3	3	5	5	5	1	4
2	65	1	5	4	5	1	1	2	1	3	1	0	2.55556
2	69	1	3	4	3	3	3	4	5	3	3	1	3.44444
2	74	1	4	4	4	4	4	4	5	5	5	1	4.33333
1	69	1	3	3	3	4	4	3	5	5	5	1	3.88889
2	68	1	4	4	4	4	4	4	2	2	2	1	3.33333
1	67	1	4	4	4	2	3	3	5	5	4	0	3.77778
2	66	1	5	5	5	5	5	5	5	5	5	1	5
2	67	1	4	4	4	4	4	3	5	4	5	1	4.11111
1	74	1	3	3	4	3	2	3	5	4	5	0	3.55556
1	66	1	3	4	3	4	3	4	4	4	4	1	3.66667
2	68	1	3	3	4	4	4	3	3	4	5	1	3.66667
2	70	1	4	4	3	3	3	3	4	3	3	0	3.33333
1	73	1	3	3	3	3	3	3	4	4	4	0	3.33333
1	68	1	3	2	3	2	2	1	4	5	3	0	2.77778
2	70	1	5	5	5	4	4	5	5	5	5	1	4.77778
2	65	1	4	4	3	3	3	3	3	5	5	0	3.66667
1	66	1	3	3	2	2	2	4	5	5	5	0	3.44444
2	67	1	5	3	4	4	3	3	3	4	3	1	3.55556
2	71	1	3	3	3	2	2	2	5	5	3	1	3.11111
2	74	1	3	3	5	5	5	4	5	5	5	1	4.44444
1	75	1	5	5	4	4	4	4	5	5	5	1	4.55556
1	66	1	3	3	4	4	4	3	5	5	5	1	4
2	68	1	3	3	3	4	4	4	5	5	5	1	4
1	73	1	3	2	1	1	1	1	5	5	4	0	2.55556
2	70	1	3	3	3	3	3	3	5	5	5	0	3.66667
2	70	1	4	4	4	5	5	3	5	5	5	1	4.44444
2	65	1	5	5	5	5	5	2	5	5	5	0	4.66667
2	68	1	5	4	4	1	1	1	5	5	5	1	3.44444
1	69	1	4	4	4	5	5	5	5	5	5	1	4.66667
2	68	1	4	3	4	5	5	5	4	5	5	1	4.44444
2	72	1	3	3	4	3	3	2	5	5	3	0	3.44444
1	69	1	5	5	4	4	5	5	5	5	5	1	4.77778
2	70	1	3	3	4	5	5	5	5	5	5	1	4.44444
2	68	1	3	3	3	4	4	3	5	5	5	1	3.88889
2	71	1	3	3	3	3	3	3	5	5	5	0	3.66667
2	68	1	3	3	4	5	5	5	5	5	5	1	4.44444
2	65	1	3	3	3	4	3	5	5	5	5	1	4
1	70	1	3	3	3	3	3	3	2	3	3	0	2.88889
2	72	1	4	4	4	3	3	3	5	5	5	1	4
2	74	1	3	3	2	3	4	4	5	5	5	0	3.77778
1	68	1	4	4	4	5	4	4	5	5	5	1	4.44444
2	71	1	1	1	1	4	4	5	5	5	3	1	3.22222
2	65	1	5	4	4	4	3	3	5	5	5	1	4.22222
2	71	1	4	4	5	5	5	4	5	5	2	0	4.33333
1	69	1	4	3	4	4	4	4	3	2	2	1	3.33333
1	70	1	3	3	4	4	4	1	3	4	1	0	3
2	67	1	4	4	3	3	2	4	4	4	5	0	3.66667
2	69	1	4	3	3	2	3	2	5	5	4	1	3.44444
2	73	1	3	2	4	2	5	3	5	5	4	1	3.66667
2	66	1	3	3	4	3	4	3	3	4	4	1	3.44444
2	72	1	4	4	5	3	3	1	5	5	3	0	3.66667
2	68	1	2	1	2	3	4	2	5	4	5	0	3.11111
2	71	1	2	3	4	1	2	1	2	3	2	0	2.22222
2	66	1	5	4	4	3	3	3	3	3	3	1	3.44444
2	69	1	4	3	4	5	5	5	5	5	5	1	4.55556
2	74	1	4	3	4	4	4	4	5	5	5	0	4.22222
1	66	1	4	4	4	1	1	1	4	3	4	1	2.88889
1	65	1	4	3	4	4	4	3	3	4	4	1	3.66667
2	68	1	4	3	2	3	3	2	5	5	4	1	3.44444
1	66	1	4	4	4	5	5	4	5	5	5	1	4.55556
1	73	1	2	2	3	3	2	2	4	5	3	0	2.88889
2	73	1	5	5	5	5	5	5	5	5	5	1	5
1	69	1	4	4	5	5	5	4	5	5	5	1	4.66667
2	67	1	5	4	3	2	3	1	5	5	2	1	3.33333
2	65	1	4	3	3	4	4	3	5	5	5	0	4
1	66	1	4	3	4	5	4	4	5	5	5	1	4.33333
2	71	1	4	4	5	5	5	4	4	5	5	1	4.55556
1	68	1	3	2	2	3	3	2	5	5	1	0	2.88889
1	69	1	4	3	4	4	4	5	5	5	5	1	4.33333
1	65	1	3	3	3	4	4	4	3	3	3	1	3.33333
2	74	1	3	3	5	5	4	4	5	5	5	0	4.33333
2	65	1	3	3	4	5	4	5	2	1	1	0	3.11111
2	74	1	3	3	3	3	3	1	5	5	5	0	3.44444
1	65	1	4	3	5	5	5	5	5	5	5	1	4.66667
1	65	1	4	4	5	4	4	4	4	4	4	1	4.11111
2	72	1	3	3	3	3	3	3	3	4	2	1	3
2	65	1	3	2	3	3	3	1	3	3	2	0	2.55556
2	74	1	4	3	3	5	5	5	5	5	5	1	4.44444
2	73	1	4	1	3	1	5	1	5	5	5	0	3.33333
1	70	1	3	3	5	3	3	3	5	5	5	0	3.88889
2	70	1	3	2	3	3	2	2	4	3	1	1	2.55556
1	70	1	4	3	3	4	5	4	5	5	5	0	4.22222
1	66	1	4	2	3	4	4	3	3	3	3	0	3.22222
2	70	1	3	2	3	2	2	1	4	5	4	0	2.88889
2	67	1	4	4	4	5	5	5	5	1	1	0	3.77778
2	70	1	4	4	4	4	5	5	5	5	5	1	4.55556
1	65	1	2	3	3	3	3	3	3	3	4	1	3
1	65	1	4	4	5	5	5	4	5	5	5	1	4.66667
2	67	1	5	4	4	4	4	3	5	5	4	1	4.22222
2	69	1	4	4	5	5	5	1	2	3	4	0	3.66667
2	65	1	3	3	2	1	3	3	5	5	5	0	3.33333
2	65	1	5	5	5	5	4	2	5	5	5	0	4.55556
1	71	1	2	3	3	3	2	2	2	4	3	0	2.66667
2	72	1	3	2	2	1	1	1	4	3	4	1	2.33333
2	74	1	4	3	3	2	2	2	5	5	5	0	3.44444
1	66	1	5	5	5	3	5	4	5	5	5	0	4.66667
2	66	1	5	5	5	5	5	5	5	5	5	1	5
1	69	1	3	3	4	4	4	4	4	5	5	1	4
2	66	1	4	3	3	3	3	2	5	5	5	1	3.66667
2	67	1	4	3	5	4	4	4	5	5	5	1	4.33333
2	72	1	3	3	3	2	2	3	5	2	5	0	3.11111
1	74	1	3	3	3	3	3	3	4	4	4	1	3.33333
1	66	1	3	2	3	3	3	4	3	5	2	1	3.11111
1	73	1	3	4	4	4	1	3	5	5	5	0	3.77778
1	68	1	5	5	5	5	5	3	3	5	5	1	4.55556
2	69	1	2	2	4	3	3	3	5	5	5	0	3.55556
1	71	1	3	3	4	4	4	4	5	5	5	1	4.11111
1	72	1	3	1	3	1	1	1	5	5	5	0	2.77778
1	70	1	4	3	3	3	3	4	5	5	5	1	3.88889
2	72	1	4	4	4	4	5	5	5	5	5	1	4.55556
2	71	1	3	4	5	5	5	5	5	5	5	1	4.66667
1	67	1	3	3	4	4	4	4	5	5	5	1	4.11111
2	65	1	5	4	5	5	5	5	5	5	5	1	4.88889
2	74	1	5	4	3	3	3	3	5	5	3	0	3.77778
2	65	1	3	4	4	4	4	3	5	5	5	1	4.11111
1	69	1	3	3	4	5	4	4	5	5	1	1	3.77778
2	68	1	3	3	2	1	3	1	5	5	1	0	2.66667
1	71	1	4	3	3	1	1	4	4	5	5	1	3.33333
1	71	1	3	3	4	4	4	5	5	5	5	1	4.22222
1	75	1	3	3	4	5	5	5	5	5	5	1	4.44444
2	72	1	3	3	3	5	5	3	5	5	5	1	4.11111
2	66	1	4	3	4	4	3	3	5	5	3	0	3.77778
1	67	1	5	5	5	5	5	5	5	5	5	1	5
1	71	1	3	3	3	4	4	4	5	2	2	1	3.33333
2	72	1	3	3	3	2	2	3	2	4	2	0	2.66667
1	69	1	4	2	3	2	4	2	4	3	3	1	3
1	67	1	3	3	4	5	5	3	5	5	5	1	4.22222
2	68	1	3	3	4	5	4	4	5	4	4	1	4
2	66	1	3	3	3	4	4	3	5	5	3	1	3.66667
1	68	1	3	4	4	4	4	3	5	5	4	1	4
2	73	1	5	5	5	4	5	5	5	5	5	1	4.88889
1	66	1	3	3	4	4	3	3	2	3	3	0	3.11111
2	72	1	4	4	4	4	4	3	3	3	3	0	3.55556
2	75	1	5	5	5	3	5	5	5	5	5	0	4.77778
2	71	1	3	3	4	4	4	3	5	5	5	1	4
1	67	1	3	2	2	3	3	1	5	5	2	0	2.88889
2	74	1	4	3	3	5	4	4	4	4	5	1	4
2	65	1	1	1	3	5	3	5	5	5	5	0	3.66667
1	74	1	4	3	3	3	3	2	4	5	5	1	3.55556
1	70	1	4	3	4	3	3	3	4	4	4	1	3.55556
2	66	1	3	4	5	5	4	4	5	5	5	1	4.44444
2	67	1	4	5	5	5	5	5	5	5	5	1	4.88889
1	71	1	5	5	5	5	5	5	1	5	5	1	4.55556
1	68	1	4	4	4	5	5	5	2	3	3	1	3.88889
2	68	1	5	4	5	1	5	1	5	5	5	0	4
2	72	1	3	3	3	3	3	4	5	5	5	1	3.77778
2	70	1	5	4	4	3	3	2	5	5	4	1	3.88889
2	68	1	5	5	4	5	3	4	5	5	5	1	4.55556
2	71	1	4	4	5	5	5	5	5	5	5	1	4.77778
2	68	1	5	5	5	5	5	5	5	5	5	1	5
2	65	1	5	4	4	5	5	5	5	5	5	1	4.77778
2	73	1	4	3	4	4	4	4	4	4	4	1	3.88889
2	66	1	3	3	3	3	3	3	3	3	3	1	3
2	72	1	4	4	4	3	2	4	5	5	5	1	4
2	70	1	3	3	5	5	5	5	5	5	5	1	4.55556
1	66	1	3	3	3	3	3	4	5	5	5	0	3.77778
1	75	1	5	5	5	5	5	4	5	5	5	1	4.88889
2	73	1	5	5	5	5	5	5	5	5	5	1	5
2	71	1	3	3	4	4	4	5	5	5	5	1	4.22222
2	66	1	3	3	3	3	3	3	3	3	3	1	3
2	68	1	5	5	5	4	4	4	5	5	5	1	4.66667
1	71	1	2	3	5	4	4	3	5	5	2	0	3.66667
2	65	1	5	5	3	2	4	4	5	5	5	0	4.22222
2	71	1	5	5	5	4	4	5	5	5	5	1	4.77778
2	71	1	4	4	3	3	3	2	5	5	5	0	3.77778
1	67	1	4	3	4	5	5	1	5	5	2	0	3.77778
2	72	1	2	2	2	2	2	2	4	4	4	1	2.66667
2	74	1	3	3	3	3	3	3	3	3	3	1	3
2	69	1	1	1	4	4	4	4	5	4	5	1	3.55556
1	65	1	4	4	4	4	4	4	5	5	5	1	4.33333
1	65	1	5	4	4	4	4	3	5	5	5	1	4.33333
2	68	1	4	4	4	5	5	1	5	5	5	1	4.22222
1	65	1	2	3	3	5	5	4	5	5	5	1	4.11111
1	68	1	3	3	4	5	5	5	5	5	5	1	4.44444
2	65	1	1	1	3	3	3	3	5	5	3	1	3
2	67	1	3	4	5	5	4	4	5	5	5	0	4.44444
2	67	1	4	4	5	5	5	4	2	5	4	1	4.22222
1	66	1	4	4	3	3	3	3	5	3	4	0	3.55556
1	66	1	2	3	3	3	3	3	5	5	5	0	3.55556
1	73	1	3	3	4	2	3	4	3	4	3	0	3.22222
2	71	1	5	5	4	5	4	5	5	5	5	1	4.77778
1	66	1	4	4	4	5	4	4	5	5	5	0	4.44444
2	65	1	3	3	5	5	5	5	5	5	5	1	4.55556
2	73	1	3	3	5	5	5	5	5	5	5	1	4.55556
2	70	1	4	3	5	5	5	5	5	5	5	1	4.66667
2	70	1	5	5	4	4	4	4	5	5	5	1	4.55556
2	66	1	4	4	4	4	4	4	5	5	3	1	4.11111
1	70	1	4	3	4	5	5	5	5	5	5	1	4.55556
2	70	1	4	3	4	4	4	4	5	5	5	1	4.22222
2	73	1	4	3	3	5	4	1	2	2	1	1	2.77778
2	67	1	4	3	5	4	4	4	5	5	5	1	4.33333
1	73	1	2	2	5	5	5	1	1	5	3	0	3.22222
2	72	1	2	2	3	3	2	1	5	5	4	0	3
2	74	1	1	1	3	3	3	1	2	5	3	0	2.44444
1	68	1	5	5	4	3	3	2	3	4	5	0	3.77778
2	70	1	5	3	5	5	5	5	5	5	5	1	4.77778
1	69	1	3	3	2	1	3	3	5	5	5	0	3.33333
2	71	1	3	2	3	1	5	1	1	1	1	0	2
1	68	1	2	2	4	5	5	5	5	5	5	1	4.22222
2	72	1	3	3	4	5	5	5	5	5	5	1	4.44444
1	66	1	5	5	5	5	5	5	5	5	5	1	5
1	69	1	5	5	5	5	5	5	5	5	5	1	5
2	72	1	4	3	3	4	4	4	5	5	5	1	4.11111
2	72	1	4	4	4	4	4	4	5	5	5	1	4.33333
1	70	1	4	4	5	5	4	3	5	3	5	1	4.22222
2	75	1	4	3	3	4	4	2	5	5	5	0	3.88889
2	65	1	3	2	2	5	5	2	5	5	2	0	3.44444
2	72	1	3	3	3	4	4	4	5	5	5	1	4
2	69	1	4	4	3	2	2	1	4	4	4	1	3.11111
2	75	1	3	4	4	5	5	4	4	4	4	0	4.11111
2	68	1	3	3	4	4	4	4	4	4	4	1	3.77778
1	66	1	4	4	4	4	4	4	5	5	5	1	4.33333
2	66	1	5	5	5	5	5	5	5	5	5	1	5
2	65	1	3	1	4	3	1	1	5	5	5	0	3.11111
2	68	1	2	1	3	3	3	3	5	5	5	1	3.33333
2	73	1	3	3	4	4	4	3	5	5	5	0	4
2	72	1	2	2	3	3	4	2	5	5	4	0	3.33333
1	74	1	3	3	5	5	5	5	5	5	5	0	4.55556
2	68	1	5	5	5	5	5	4	5	5	5	1	4.88889
1	68	1	5	4	5	5	5	3	4	4	5	1	4.44444
1	67	1	3	3	3	4	4	4	5	5	5	1	4
2	68	1	4	5	5	5	5	5	5	5	5	1	4.88889
2	68	1	5	5	5	5	5	5	5	5	5	1	5
2	69	1	3	4	4	3	4	2	3	3	4	1	3.33333
2	73	1	5	4	4	4	4	4	5	5	5	1	4.44444
1	70	1	3	2	3	3	3	2	5	5	5	1	3.44444
1	67	1	3	2	4	4	4	5	5	5	4	1	4
1	73	1	5	5	5	5	5	1	1	3	1	0	3.44444
2	65	1	4	4	5	5	5	4	5	4	1	0	4.11111
2	68	1	2	1	2	4	4	4	5	5	5	1	3.55556
2	74	1	4	3	4	5	3	4	5	4	4	1	4
2	72	1	4	3	4	5	5	4	5	5	5	1	4.44444
1	68	1	4	3	4	4	4	5	2	3	2	0	3.44444
2	69	1	5	2	3	1	3	1	5	3	3	0	2.88889
2	75	1	5	5	5	5	5	5	5	5	5	1	5
1	69	1	4	3	4	4	4	4	5	5	5	1	4.22222
1	70	1	4	4	4	4	4	3	5	5	5	1	4.22222
1	71	1	5	4	4	4	4	4	5	5	4	0	4.33333
2	65	1	3	2	4	5	5	5	5	5	5	1	4.33333
2	71	1	5	5	5	3	2	2	5	5	5	0	4.11111
1	65	1	5	5	4	4	4	3	5	5	5	0	4.44444
2	66	1	3	2	3	4	4	4	5	4	4	1	3.66667
2	71	1	3	3	5	5	3	2	2	5	2	1	3.33333
1	69	1	4	4	1	1	1	1	5	5	5	0	3
2	66	1	2	3	3	2	3	1	3	3	4	0	2.66667
1	67	1	3	3	4	5	4	3	5	5	5	1	4.11111
2	67	1	4	4	4	3	3	1	4	5	4	0	3.55556
2	74	1	5	5	5	5	3	5	5	5	4	1	4.66667
2	66	1	2	3	3	3	2	2	5	5	2	1	3
1	71	1	2	2	2	3	4	2	5	5	5	1	3.33333
2	70	1	4	3	5	5	5	5	5	5	5	1	4.66667
1	69	1	3	2	3	1	5	1	5	5	3	0	3.11111
1	70	1	4	3	4	4	4	4	5	4	5	1	4.11111
1	69	1	5	5	5	5	5	5	5	5	5	1	5
2	73	1	3	3	3	3	3	3	3	3	3	1	3
2	69	1	3	2	3	4	2	1	3	5	5	0	3.11111
2	72	1	2	2	2	3	3	4	4	4	4	0	3.11111
1	69	1	4	4	4	4	4	4	5	5	5	1	4.33333
1	70	1	5	4	3	5	5	1	5	5	5	1	4.22222
2	68	1	4	3	5	5	3	5	3	5	4	1	4.11111
1	70	1	4	4	5	5	5	4	5	5	5	1	4.66667
1	68	1	3	3	4	4	4	3	4	5	5	0	3.88889
2	67	1	5	5	5	5	5	5	5	5	5	1	5
2	74	1	3	3	4	5	5	5	5	5	5	1	4.44444
2	67	1	5	5	4	3	5	3	2	5	2	0	3.77778
2	65	1	3	4	4	4	4	3	4	5	2	0	3.66667
2	70	1	3	3	3	3	4	4	5	4	4	0	3.66667
2	73	1	4	3	3	3	3	3	4	4	4	0	3.44444
2	70	1	4	3	4	3	3	3	4	4	4	0	3.55556
1	65	1	2	2	2	2	3	1	5	5	5	0	3
2	66	1	3	3	2	2	2	1	5	5	5	0	3.11111
2	66	1	4	3	4	4	3	4	5	5	3	1	3.88889
2	72	1	5	4	3	2	2	1	5	5	3	1	3.33333
1	73	1	3	3	4	4	4	4	5	5	5	1	4.11111
2	65	1	4	1	5	5	5	5	5	5	5	1	4.44444
2	67	1	3	3	1	1	1	1	3	5	5	0	2.55556
2	69	1	3	3	4	2	2	2	3	4	4	1	3
2	70	1	3	3	3	5	5	5	5	5	5	1	4.33333
2	66	1	4	4	4	3	3	3	5	5	5	0	4
2	75	1	4	4	4	3	3	3	5	5	5	0	4
2	71	1	4	3	3	1	1	1	5	5	5	0	3.11111
2	68	1	4	4	4	3	3	4	5	5	5	1	4.11111
2	65	1	4	3	3	4	2	2	5	5	3	1	3.44444
1	75	1	5	5	5	4	5	5	5	5	5	1	4.88889
2	71	1	3	3	3	4	3	1	5	5	3	0	3.33333
1	65	1	3	3	4	5	4	4	2	3	4	1	3.55556
1	72	1	3	2	3	3	3	2	4	4	4	1	3.11111
2	66	1	4	4	4	1	1	5	5	5	5	0	3.77778
1	67	1	3	3	2	3	3	2	5	5	3	1	3.22222
2	66	1	5	5	5	5	4	5	5	5	5	1	4.88889
2	72	1	4	4	4	4	4	3	4	4	4	1	3.88889
2	72	1	3	2	4	1	4	1	5	5	5	0	3.33333
2	75	1	5	4	4	4	4	5	5	5	5	0	4.55556
1	68	1	5	5	4	4	4	4	5	5	5	1	4.55556
2	73	1	4	4	3	2	2	1	5	5	5	0	3.44444
1	65	1	5	5	5	1	5	5	5	3	5	0	4.33333
2	69	1	3	3	5	5	5	3	5	5	3	0	4.11111
1	72	1	2	2	5	1	1	5	5	5	5	0	3.44444
2	69	1	4	4	4	5	5	4	3	2	2	0	3.66667
1	65	1	5	4	5	5	5	5	5	5	5	0	4.88889
1	70	1	4	2	5	5	5	5	5	5	5	1	4.55556
1	69	1	5	5	5	5	5	5	5	5	5	1	5
2	67	1	3	3	3	4	3	4	4	4	5	1	3.66667
1	69	1	5	4	5	5	5	4	5	5	3	1	4.55556
1	74	1	3	3	4	4	4	3	5	3	2	0	3.44444
2	66	1	3	2	4	4	4	4	5	5	5	1	4
2	74	1	3	3	3	3	3	2	3	3	3	0	2.88889
1	72	1	4	4	4	4	5	5	5	5	5	1	4.55556
1	66	1	4	4	5	5	5	1	5	5	5	0	4.33333
2	66	1	2	2	3	5	4	4	5	5	5	1	3.88889
1	68	1	5	4	4	5	4	3	3	5	5	0	4.22222
1	67	1	5	3	5	4	4	5	5	5	5	0	4.55556
1	69	1	4	3	3	2	3	1	5	5	4	0	3.33333
2	70	1	3	2	1	1	3	3	5	5	5	0	3.11111
1	67	1	4	2	3	3	3	2	5	5	5	1	3.55556
1	68	1	3	3	3	3	3	1	5	5	5	0	3.44444
1	71	1	4	4	4	3	4	4	4	5	5	0	4.11111
2	68	1	5	3	5	5	5	4	5	5	5	1	4.66667
2	71	1	4	4	4	4	4	4	5	5	5	1	4.33333
1	71	1	3	3	3	2	4	1	5	3	4	0	3.11111
1	70	1	5	5	5	1	5	5	5	5	5	0	4.55556
2	73	1	2	1	2	4	4	1	3	3	2	0	2.44444
2	69	1	4	3	3	4	4	4	5	5	3	0	3.88889
1	65	1	1	3	3	4	4	4	5	5	5	1	3.77778
2	72	1	4	4	4	4	4	4	5	5	4	1	4.22222
2	67	1	4	3	2	3	4	4	5	5	2	0	3.55556
2	66	1	5	5	5	5	5	5	3	3	3	0	4.33333
2	71	1	4	4	4	4	4	4	3	3	3	1	3.66667
1	67	1	4	3	4	4	3	2	4	5	3	1	3.55556
1	68	1	5	5	5	5	5	5	5	5	5	1	5
2	70	1	3	2	4	4	4	4	5	5	3	1	3.77778
2	66	1	4	4	4	4	5	5	5	5	5	1	4.55556
2	67	1	4	4	3	4	4	4	5	5	5	1	4.22222
1	65	1	4	3	5	5	5	5	5	5	5	1	4.66667
1	71	1	3	4	4	3	3	1	5	5	3	0	3.44444
2	75	1	3	3	3	4	4	1	5	5	5	0	3.66667
2	75	1	2	3	3	4	4	3	5	5	5	1	3.77778
2	67	1	5	5	5	5	5	5	1	4	3	1	4.22222
2	69	1	5	4	4	5	5	5	4	4	4	1	4.44444
2	69	1	3	3	3	4	4	1	4	5	4	0	3.44444
2	67	1	4	4	4	4	4	5	5	5	4	1	4.33333
2	66	1	4	4	4	4	4	1	3	3	2	0	3.22222
2	66	1	2	1	4	5	5	5	5	5	5	1	4.11111
2	72	1	4	4	4	5	4	4	5	5	4	1	4.33333
2	70	1	4	4	2	1	3	3	5	5	5	0	3.55556
2	72	1	3	3	4	1	5	3	5	5	5	0	3.77778
2	75	1	3	3	3	1	3	1	5	5	5	0	3.22222
2	68	1	5	5	5	5	5	4	5	5	5	1	4.88889
2	65	1	1	1	1	1	1	1	1	5	5	0	1.88889
1	74	1	4	3	4	4	4	1	5	5	5	0	3.88889
2	68	1	4	3	4	4	4	3	5	5	4	0	4
2	75	1	3	3	3	3	3	1	1	5	5	0	3
2	67	1	2	1	2	2	4	3	1	4	3	0	2.44444
2	73	1	3	2	1	1	1	1	5	5	5	0	2.66667
1	66	1	5	5	5	4	4	4	5	5	5	1	4.66667
2	71	1	4	3	4	4	4	4	5	5	5	1	4.22222
1	65	1	4	4	4	4	4	4	3	5	5	1	4.11111
2	70	1	4	4	5	5	4	5	5	5	5	1	4.66667
2	71	1	4	4	4	5	4	4	5	5	5	1	4.44444
2	70	1	4	4	4	5	5	1	5	3	3	1	3.77778
2	75	1	5	5	5	3	2	5	5	5	5	0	4.44444
2	66	1	5	5	4	3	2	3	4	4	4	1	3.77778
2	68	1	3	3	3	1	1	1	5	5	5	0	3
2	65	1	5	5	4	5	5	5	5	5	5	1	4.88889
1	67	1	3	1	1	1	1	1	3	3	5	0	2.11111
2	66	1	3	3	3	2	2	1	5	5	4	0	3.11111
2	74	1	5	5	5	4	4	4	4	4	4	1	4.33333
1	66	1	4	2	4	4	4	5	2	5	5	0	3.88889
2	68	1	4	4	4	4	3	4	5	5	5	1	4.22222
2	71	1	3	3	5	5	5	5	5	5	5	1	4.55556
1	66	1	4	4	4	3	4	2	5	5	5	0	4
2	66	1	5	4	4	4	4	4	4	5	2	1	4
1	68	1	4	3	4	4	4	4	3	4	3	0	3.66667
2	67	1	3	2	4	1	1	3	5	5	5	0	3.22222
2	65	1	4	4	4	3	3	2	3	5	5	0	3.66667
2	66	1	3	1	1	5	5	1	5	5	4	1	3.33333
2	65	1	3	3	3	3	3	5	5	5	5	1	3.88889
2	69	1	4	4	4	1	1	1	5	5	5	0	3.33333
2	70	1	4	3	4	4	3	4	3	3	4	1	3.55556
2	69	1	4	4	4	4	4	4	5	5	5	1	4.33333
1	73	1	4	3	4	5	4	3	2	3	3	1	3.44444
1	71	1	2	3	4	5	4	2	5	5	5	1	3.88889
1	66	1	4	3	5	5	5	4	5	5	5	1	4.55556
1	68	1	5	5	4	2	4	3	5	5	5	1	4.22222
2	74	1	5	3	3	4	4	3	5	5	5	1	4.11111
1	75	1	4	4	5	5	5	5	5	3	5	1	4.55556
2	67	1	5	4	3	3	3	3	4	4	5	1	3.77778
2	68	1	3	2	4	4	1	3	5	5	5	0	3.55556
2	67	1	4	4	4	5	5	4	3	2	1	0	3.55556
2	65	1	5	4	5	5	4	4	5	4	3	1	4.33333
2	74	1	4	3	4	5	1	3	5	5	2	0	3.55556
1	66	1	2	2	3	4	4	3	5	5	4	1	3.55556
2	69	1	3	3	3	2	2	5	5	5	5	1	3.66667
2	75	1	4	4	4	5	4	5	5	5	5	1	4.55556
2	71	1	2	2	2	1	1	1	5	5	5	0	2.66667
1	71	1	5	5	3	1	4	1	4	5	2	0	3.33333
1	68	1	3	3	3	5	3	4	3	5	5	1	3.77778
2	74	1	3	3	4	4	4	1	4	4	4	1	3.44444
2	68	1	4	4	1	1	1	1	5	5	5	0	3
2	66	1	4	3	2	1	1	1	5	5	5	0	3
1	66	1	3	3	4	5	5	5	5	5	4	1	4.33333
2	66	1	5	4	4	5	5	3	5	5	5	1	4.55556
1	68	1	3	3	3	3	3	3	2	2	4	0	2.88889
1	74	1	5	4	5	5	5	5	5	5	4	1	4.77778
2	74	1	5	3	5	5	5	5	5	5	5	1	4.77778
2	72	1	5	3	3	3	2	5	5	5	5	1	4
2	66	1	3	3	4	4	4	5	5	5	5	1	4.22222
2	75	1	4	4	5	5	5	5	5	5	3	1	4.55556
2	69	1	4	3	2	5	5	5	4	4	4	1	4
1	66	1	3	3	3	5	5	5	5	5	5	1	4.33333
1	68	1	4	4	4	4	2	1	3	3	3	0	3.11111
2	70	1	4	3	3	2	2	1	5	5	5	1	3.33333
1	70	1	3	4	4	2	1	2	2	4	2	0	2.66667
1	67	1	3	2	3	3	3	2	3	5	5	0	3.22222
1	67	1	3	3	4	4	4	5	3	2	3	1	3.44444
2	69	1	4	2	5	5	5	5	5	5	5	1	4.55556
2	69	1	4	3	5	5	5	4	5	5	2	1	4.22222
2	66	1	3	4	4	4	4	3	3	2	3	1	3.33333
1	75	1	5	3	2	1	2	3	5	3	2	0	2.88889
1	73	1	3	3	3	3	3	3	4	4	4	1	3.33333
1	66	1	4	4	5	5	5	1	1	1	1	0	3
2	69	1	2	3	4	5	4	4	5	5	5	0	4.11111
2	68	1	3	3	5	4	5	4	5	5	5	1	4.33333
1	66	1	3	2	4	4	4	4	5	5	5	1	4
2	67	1	3	2	4	5	4	3	2	3	1	0	3
2	73	1	3	3	5	5	5	5	3	5	1	1	3.88889
1	70	1	5	5	5	5	5	5	5	5	5	1	5
2	75	1	3	3	3	4	4	4	5	5	5	1	4
2	66	1	5	5	5	5	5	5	5	5	5	1	5
1	68	1	3	3	3	2	2	1	4	4	3	0	2.77778
2	70	1	5	5	1	5	5	5	5	5	5	1	4.55556
1	68	1	2	2	3	3	3	3	5	5	5	1	3.44444
2	71	1	4	4	5	3	3	4	5	5	5	1	4.22222
1	66	1	5	4	4	3	3	3	5	5	5	0	4.11111
1	70	1	4	4	5	5	5	4	5	5	5	1	4.66667
2	67	1	3	2	4	1	1	1	5	5	5	0	3
1	74	1	3	3	3	3	3	4	5	4	5	1	3.66667
2	72	1	2	3	4	4	4	4	4	4	3	0	3.55556
1	67	1	5	4	5	4	5	3	4	5	4	0	4.33333
2	65	1	5	5	5	5	5	4	3	5	5	1	4.66667
2	71	1	2	3	4	4	4	3	5	5	5	0	3.88889
1	71	1	4	4	5	5	5	4	5	5	5	1	4.66667
2	72	1	3	3	3	5	3	5	5	5	5	1	4.11111
2	66	1	3	3	3	3	3	2	3	5	4	0	3.22222
2	70	1	3	3	3	4	3	4	5	5	5	1	3.88889
1	68	1	1	1	1	1	1	1	5	5	5	0	2.33333
2	72	1	4	4	3	2	2	2	3	3	3	1	2.88889
2	67	1	1	1	3	1	1	1	4	5	1	0	2
2	66	1	4	3	5	5	5	5	5	5	5	1	4.66667
2	75	1	5	5	5	5	5	4	3	5	5	1	4.66667
2	73	1	4	2	2	3	3	3	5	5	4	1	3.44444
2	69	1	3	1	3	3	3	3	5	5	5	1	3.44444
2	69	1	4	4	4	3	3	2	5	5	5	1	3.88889
1	66	1	3	3	3	4	4	4	5	5	5	1	4
2	72	1	4	4	5	5	5	3	5	5	4	1	4.44444
2	66	1	3	3	3	3	3	3	5	5	5	0	3.66667
2	72	1	3	3	3	2	2	3	3	5	5	1	3.22222
2	67	1	4	4	4	4	4	4	4	4	4	1	4
1	71	1	4	4	4	4	4	4	4	4	4	1	4
2	67	1	4	4	4	4	4	4	5	5	5	1	4.33333
1	65	1	3	3	4	4	5	5	3	4	5	1	4
2	72	1	3	4	3	4	4	4	3	2	2	1	3.22222
1	69	1	3	3	3	2	3	3	5	5	3	0	3.33333
2	68	1	4	3	3	1	3	1	5	5	4	0	3.22222
2	71	1	5	5	5	4	4	1	5	5	2	0	4
2	70	1	3	3	4	4	4	4	4	5	5	1	4
2	69	1	3	3	2	3	3	2	5	2	2	0	2.77778
2	66	1	3	1	4	3	1	5	5	5	5	1	3.55556
1	71	1	5	4	4	5	4	3	5	5	5	1	4.44444
1	65	1	3	3	2	2	2	1	3	4	2	0	2.44444
2	69	1	5	5	5	4	4	4	5	5	5	1	4.66667
2	66	1	5	5	5	3	3	4	3	5	4	1	4.11111
2	69	1	3	4	3	2	3	1	5	5	2	0	3.11111
2	69	1	4	4	4	3	3	3	3	3	3	1	3.33333
1	67	1	5	5	5	5	5	5	5	5	5	1	5
1	68	1	3	3	5	5	5	5	5	5	5	1	4.55556
2	65	1	3	1	3	3	5	5	5	5	5	1	3.88889
2	70	1	3	3	4	4	4	3	5	5	4	1	3.88889
1	65	1	3	4	4	3	4	1	5	5	5	0	3.77778
2	71	1	4	3	5	5	5	5	4	5	4	1	4.44444
2	75	1	4	3	5	5	4	2	4	3	3	1	3.66667
2	69	1	5	4	3	4	4	2	5	5	5	0	4.11111
2	73	0	3	3	3	3	3	4	5	5	2	0	3.44444
2	72	0	3	3	4	4	4	5	5	5	5	1	4.22222
1	71	0	4	4	5	4	4	5	5	5	1	1	4.11111
1	72	0	3	3	3	2	2	2	5	5	5	0	3.33333
2	73	0	4	2	3	3	3	1	5	5	4	0	3.33333
2	68	0	2	1	3	1	1	1	5	5	5	0	2.66667
2	69	0	2	2	3	3	1	4	2	5	3	0	2.77778
1	66	0	3	3	4	3	3	1	5	5	5	0	3.55556
1	68	0	4	4	4	3	2	2	5	5	5	0	3.77778
1	69	0	3	2	4	4	4	3	5	4	2	0	3.44444
1	69	0	4	4	4	4	4	4	4	4	1	0	3.66667
2	68	0	3	2	3	5	5	5	4	5	1	0	3.66667
2	74	0	2	3	3	3	3	3	4	4	4	0	3.22222
1	67	0	5	5	5	5	4	5	5	5	1	0	4.44444
1	69	0	4	3	4	3	4	1	5	5	1	0	3.33333
2	66	0	5	1	2	4	4	2	5	5	1	0	3.22222
1	70	0	5	3	3	4	3	1	5	5	1	0	3.33333
1	75	0	2	2	2	3	2	3	3	3	4	0	2.66667
2	70	0	2	3	5	5	5	3	2	2	3	0	3.33333
2	69	0	3	3	3	3	3	3	5	5	1	0	3.22222
1	70	0	4	3	4	4	5	3	5	5	4	0	4.11111
1	70	0	2	2	3	2	4	3	5	5	1	0	3
1	69	0	4	4	5	5	5	5	5	5	1	0	4.33333
1	71	0	5	5	4	2	3	4	5	4	1	1	3.66667
2	71	0	3	3	3	3	3	3	5	5	3	0	3.44444
1	69	0	4	2	3	1	1	1	5	5	5	0	3
1	69	0	3	2	4	3	5	1	4	5	5	0	3.55556
1	66	0	4	4	4	1	1	1	5	5	5	0	3.33333
1	70	0	5	5	4	4	4	2	5	5	2	0	4
2	75	0	3	3	3	4	4	3	3	5	3	0	3.44444
2	67	0	3	3	3	4	4	4	3	5	3	0	3.55556
2	66	0	3	3	4	5	5	5	5	5	2	0	4.11111
1	66	0	4	4	4	4	4	3	5	5	2	0	3.88889
2	73	0	3	3	3	3	3	4	5	5	5	0	3.77778
1	65	0	3	3	5	5	5	4	2	5	1	0	3.66667
2	69	0	2	3	4	3	3	5	5	5	3	0	3.66667
2	73	0	4	4	4	4	4	4	5	5	3	0	4.11111
1	67	0	3	3	3	1	1	1	5	5	4	0	2.88889
2	70	0	3	2	3	3	2	1	5	5	2	0	2.88889
1	68	0	3	2	3	3	3	4	5	5	3	0	3.44444
1	69	0	5	4	5	5	3	2	5	5	2	0	4
1	66	0	3	2	4	1	3	1	5	4	5	0	3.11111
2	66	0	2	1	2	5	5	4	5	5	5	0	3.77778
2	65	0	3	3	3	3	1	3	5	5	1	0	3
1	73	0	4	3	3	5	5	1	4	5	1	0	3.44444
1	72	0	3	3	3	3	5	3	5	5	2	1	3.55556
1	68	0	5	5	5	5	5	5	3	3	3	0	4.33333
2	68	0	2	2	3	2	3	1	5	5	4	0	3
2	68	0	3	4	4	5	4	4	5	5	3	0	4.11111
2	71	0	5	3	3	4	4	4	5	5	3	0	4
2	74	0	4	4	5	5	4	1	5	5	3	0	4
1	73	0	5	3	3	3	3	3	3	4	2	0	3.22222
1	75	0	5	5	4	3	4	1	3	5	5	0	3.88889
2	65	0	5	4	5	5	5	5	1	5	3	1	4.22222
1	73	0	5	3	5	3	4	4	5	5	3	0	4.11111
2	74	0	4	4	4	3	3	3	3	3	3	0	3.33333
2	66	0	4	3	4	5	4	1	1	5	2	1	3.22222
2	67	0	5	4	4	5	1	5	5	3	2	1	3.77778
2	70	0	1	3	5	5	5	5	5	5	5	1	4.33333
1	68	0	3	2	4	1	1	4	5	5	5	0	3.33333
2	69	0	4	3	3	1	1	4	5	5	3	0	3.22222
2	69	0	3	3	3	4	4	5	5	5	3	1	3.88889
2	71	0	3	3	4	4	5	3	5	5	3	0	3.88889
2	75	0	2	1	2	3	3	4	3	3	4	0	2.77778
2	68	0	3	2	2	1	4	4	4	4	4	0	3.11111
2	65	0	4	3	3	5	5	4	5	5	2	0	4
1	72	0	1	2	4	2	2	1	5	5	1	0	2.55556
2	72	0	3	3	1	1	1	1	5	5	5	0	2.77778
1	69	0	3	2	3	3	3	4	5	5	4	0	3.55556
1	72	0	5	4	5	5	5	3	1	5	1	0	3.77778
1	65	0	3	3	5	5	5	4	3	5	2	0	3.88889
2	67	0	3	3	5	5	5	5	5	5	1	0	4.11111
2	73	0	3	2	3	4	3	3	5	5	4	0	3.55556
2	70	0	2	3	5	4	3	3	5	5	2	0	3.55556
1	69	0	5	4	4	4	4	4	5	5	2	0	4.11111
1	72	0	3	3	4	4	4	3	5	5	5	0	4
2	66	0	3	3	4	4	3	4	5	5	2	1	3.66667
2	65	0	4	3	4	4	4	4	5	5	3	1	4
1	68	0	3	3	3	5	5	5	1	5	4	0	3.77778
2	67	0	3	3	4	5	5	5	3	5	3	0	4
1	66	0	5	4	3	3	4	3	5	5	5	0	4.11111
1	71	0	4	4	4	3	3	3	2	4	1	0	3.11111
2	66	0	4	4	5	4	4	4	5	5	3	0	4.22222
1	68	0	5	4	5	4	4	4	5	5	2	0	4.22222
1	72	0	3	2	3	1	2	1	5	5	3	0	2.77778
2	72	0	4	3	3	1	1	1	5	5	2	0	2.77778
1	74	0	4	4	3	1	1	1	5	5	5	0	3.22222
1	69	0	4	3	4	4	4	4	5	5	5	0	4.22222
2	67	0	1	1	5	5	5	4	1	5	1	0	3.11111
2	73	0	3	2	4	3	4	4	4	3	2	1	3.22222
1	65	0	4	4	3	5	5	2	5	5	1	0	3.77778
2	72	0	3	2	3	3	3	4	4	5	3	0	3.33333
2	70	0	3	4	3	4	4	4	5	5	2	0	3.77778
1	65	0	3	3	3	4	3	1	5	5	5	0	3.55556
2	75	0	1	1	1	3	3	4	5	5	5	0	3.11111
2	73	0	3	3	3	4	4	4	4	5	5	1	3.88889
2	65	0	2	2	2	3	1	2	5	5	1	0	2.55556
2	73	0	3	4	5	5	5	4	5	5	2	1	4.22222
1	69	0	3	2	2	1	5	1	5	5	3	0	3
1	72	0	5	4	4	4	4	5	5	5	3	0	4.33333
2	72	0	4	2	3	5	4	2	4	4	3	0	3.44444
2	73	0	3	2	3	1	3	1	5	5	5	0	3.11111
1	71	0	3	3	4	4	3	2	3	5	1	0	3.11111
1	68	0	5	4	4	3	3	5	4	3	1	1	3.55556
2	71	0	4	4	4	3	3	3	3	5	3	0	3.55556
2	71	0	2	2	5	3	5	1	5	5	5	0	3.66667
1	67	0	4	3	3	3	4	3	5	5	4	0	3.77778
1	65	0	5	4	5	5	5	1	3	3	1	0	3.55556
1	68	0	5	5	5	4	3	4	5	5	2	0	4.22222
1	70	0	2	2	2	3	5	3	5	5	5	0	3.55556
2	71	0	2	2	2	3	3	1	5	5	5	0	3.11111
1	71	0	3	3	2	1	1	1	5	5	3	0	2.66667
1	67	0	4	2	2	2	2	1	5	2	2	0	2.44444
1	66	0	5	4	5	3	1	1	4	4	2	1	3.22222
1	72	0	4	3	5	5	5	1	5	5	1	0	3.77778
2	66	0	3	3	4	3	3	4	5	5	2	0	3.55556
2	68	0	2	3	4	4	4	4	5	5	4	1	3.88889
2	73	0	4	4	4	5	5	5	5	5	5	0	4.66667
1	68	0	3	3	4	3	3	3	5	5	3	0	3.55556
2	72	0	3	3	4	4	5	3	3	5	2	0	3.55556
1	68	0	5	5	5	1	1	1	5	5	5	0	3.66667
1	70	0	4	4	5	4	4	3	3	5	2	0	3.77778
2	65	0	3	4	4	5	4	3	5	5	3	1	4
1	72	0	5	3	2	1	1	1	5	5	5	0	3.11111
1	72	0	5	2	5	5	3	3	5	5	3	0	4
1	67	0	4	4	4	4	5	4	5	5	5	1	4.44444
2	65	0	5	5	5	5	5	5	5	5	5	0	5
1	68	0	5	5	5	5	5	5	5	5	2	0	4.66667
1	70	0	2	3	4	4	4	3	3	2	2	0	3
2	70	0	2	2	3	2	2	3	5	5	5	0	3.22222
1	69	0	4	3	4	4	4	4	5	5	5	0	4.22222
1	66	0	4	3	3	3	3	1	4	5	2	0	3.11111
1	71	0	4	4	4	5	5	3	5	5	1	0	4
2	69	0	3	3	3	1	1	3	5	5	3	0	3
1	67	0	3	3	3	1	3	3	3	3	3	0	2.77778
2	66	0	3	3	3	3	3	3	3	5	3	0	3.22222
2	71	0	4	3	3	5	4	4	5	5	5	1	4.22222
1	72	0	2	2	3	1	1	1	1	5	1	0	1.88889
2	71	0	3	3	3	5	5	4	5	5	2	1	3.88889
1	68	0	1	2	3	1	1	1	3	3	2	0	1.88889
1	70	0	3	3	3	3	3	3	3	5	3	0	3.22222
1	67	0	3	3	3	1	5	5	5	5	5	0	3.88889
2	68	0	4	3	2	3	3	5	2	5	2	0	3.22222
2	69	0	5	3	5	5	5	3	3	4	2	0	3.88889
2	68	0	4	3	4	3	4	4	5	5	5	0	4.11111
2	68	0	5	4	5	5	5	5	5	5	1	0	4.44444
2	72	0	3	4	5	4	4	4	4	3	3	1	3.77778
1	75	0	3	1	3	1	5	1	5	5	5	0	3.22222
2	69	0	5	5	3	3	5	1	5	5	1	1	3.66667
2	69	0	2	1	1	3	2	1	5	5	1	0	2.33333
1	66	0	3	4	5	3	5	2	5	4	2	0	3.66667
2	69	0	2	2	4	5	5	5	5	5	5	1	4.22222
2	70	0	4	3	5	5	5	3	4	5	2	1	4
1	66	0	5	5	5	3	3	5	4	5	4	0	4.33333
2	70	0	5	3	4	3	5	3	5	5	3	0	4
1	66	0	3	2	4	4	4	2	5	5	3	1	3.55556
2	69	0	3	2	2	4	4	5	5	5	3	0	3.66667
1	65	0	4	4	4	5	5	5	5	5	5	0	4.66667
2	67	0	3	2	4	4	4	5	5	5	5	0	4.11111
1	68	0	4	3	3	3	4	1	5	5	4	0	3.55556
2	65	0	3	1	5	5	5	4	5	5	1	0	3.77778
1	75	0	5	4	4	3	1	1	5	5	1	0	3.22222
1	72	0	4	3	4	1	5	1	5	5	1	0	3.22222
2	69	0	4	3	3	5	4	3	4	3	1	0	3.33333
1	66	0	4	3	3	3	3	1	4	3	3	1	3
2	65	0	3	3	3	3	3	3	3	3	3	1	3
2	66	0	3	3	3	4	4	3	5	5	3	0	3.66667
2	68	0	3	3	5	5	5	3	5	5	1	0	3.88889
2	72	0	4	4	4	2	2	4	3	3	3	1	3.22222
2	65	0	3	3	4	5	4	4	5	4	5	0	4.11111
1	71	0	4	3	3	1	3	3	5	5	1	0	3.11111
2	68	0	3	4	3	4	3	4	5	5	4	0	3.88889
2	67	0	3	3	3	3	3	3	3	3	3	0	3
1	74	0	4	3	3	1	1	1	5	5	5	0	3.11111
2	71	0	3	3	4	4	3	2	5	5	1	0	3.33333
1	73	0	3	3	3	1	1	1	5	5	5	0	3
1	69	0	3	4	4	3	3	4	5	5	2	0	3.66667
2	68	0	4	3	4	3	3	1	5	5	5	0	3.66667
1	74	0	3	2	4	4	4	1	5	5	5	0	3.66667
1	65	0	4	4	4	3	3	5	5	5	5	0	4.22222
1	72	0	5	3	5	4	4	3	1	5	1	0	3.44444
2	72	0	5	5	5	5	5	4	5	5	4	1	4.77778
1	73	0	5	3	5	1	1	1	5	5	5	0	3.44444
2	65	0	5	4	5	5	5	2	5	5	3	0	4.33333
2	66	0	3	4	4	4	3	4	3	3	2	0	3.33333
2	72	0	5	5	5	4	4	1	2	4	2	0	3.55556
1	67	0	5	5	5	5	5	5	5	5	5	0	5
1	70	0	2	3	3	2	3	3	5	5	3	0	3.22222
1	66	0	4	4	3	3	3	3	5	5	5	0	3.88889
2	73	0	5	4	5	5	5	5	5	5	3	0	4.66667
2	65	0	3	4	5	5	5	5	5	5	5	0	4.66667
1	72	0	4	3	3	1	1	1	5	5	1	0	2.66667
2	74	0	4	4	5	4	5	4	5	5	4	0	4.44444
2	69	0	4	3	3	4	3	5	2	2	1	1	3
1	67	0	3	4	3	1	1	1	5	5	5	0	3.11111
1	66	0	5	5	5	5	5	5	5	5	5	1	5
1	71	0	2	3	3	5	3	3	3	4	2	0	3.11111
2	71	0	3	3	4	2	2	3	5	5	2	0	3.22222
1	72	0	3	2	3	2	3	3	5	5	2	0	3.11111
1	72	0	3	3	4	4	4	3	5	5	1	0	3.55556
1	72	0	4	3	3	3	4	1	4	2	3	0	3
1	70	0	2	3	4	3	3	4	5	5	3	0	3.55556
2	65	0	4	4	4	5	4	4	4	4	2	0	3.88889
1	66	0	2	1	4	1	1	3	5	5	2	0	2.66667
2	67	0	2	1	3	3	3	3	4	5	3	0	3
2	72	0	2	2	3	2	2	1	5	5	2	0	2.66667
1	73	0	4	2	3	3	3	3	5	4	3	0	3.33333
2	68	0	1	1	4	1	5	1	5	5	5	1	3.11111
1	72	0	5	5	5	1	5	5	5	5	1	0	4.11111
1	66	0	5	4	4	3	3	3	4	4	3	0	3.66667
1	71	0	5	5	2	3	3	4	5	3	2	0	3.55556
2	69	0	3	3	3	3	3	3	5	5	5	1	3.66667
2	67	0	2	2	2	2	2	2	5	5	5	0	3
1	65	0	4	4	3	3	3	2	2	4	4	0	3.22222
1	67	0	5	5	4	4	3	5	4	5	4	0	4.33333
1	69	0	4	3	3	3	3	2	5	5	2	0	3.33333
1	73	0	4	4	4	4	3	1	3	5	3	0	3.44444
2	65	0	4	3	4	5	5	5	4	3	2	0	3.88889
2	70	0	1	1	5	5	5	5	5	5	5	1	4.11111
2	65	0	3	2	4	1	1	1	3	5	5	0	2.77778
1	65	0	5	3	5	4	5	2	1	5	1	0	3.44444
1	65	0	5	5	5	5	5	5	5	5	5	0	5
1	68	0	3	3	4	4	4	3	3	4	2	0	3.33333
2	70	0	3	2	3	3	3	3	3	2	2	0	2.66667
1	65	0	5	5	3	3	4	4	5	5	1	0	3.88889
2	67	0	3	3	5	5	5	5	5	5	3	0	4.33333
2	69	0	4	3	4	3	3	5	5	5	4	0	4
2	67	0	4	4	4	5	4	3	3	5	3	1	3.88889
1	75	0	2	1	1	1	1	1	3	5	1	0	1.77778
1	65	0	3	2	3	3	3	3	5	5	2	0	3.22222
1	65	0	5	5	5	4	4	4	5	5	3	0	4.44444
1	65	0	5	5	5	5	4	3	1	3	1	0	3.55556
1	69	0	5	5	4	5	5	3	5	5	1	0	4.22222
2	65	0	3	3	5	4	3	1	5	5	1	0	3.33333
1	66	0	3	3	3	2	3	2	5	5	5	0	3.44444
2	66	0	4	4	3	4	4	3	5	4	3	0	3.77778
2	73	0	1	1	3	1	1	1	5	4	2	0	2.11111
1	74	0	2	2	3	5	5	5	1	5	4	0	3.55556
1	68	0	3	3	3	1	1	5	5	5	5	0	3.44444
2	67	0	2	3	4	3	2	1	5	5	2	0	3
1	69	0	4	4	4	3	3	5	5	5	3	0	4
2	72	0	4	4	4	4	4	4	5	5	3	1	4.11111
1	69	0	2	3	3	1	1	4	5	5	1	0	2.77778
2	70	0	3	1	1	4	4	3	5	5	1	0	3
1	72	0	3	3	3	4	4	4	5	5	5	0	4
1	73	0	4	4	3	2	4	1	5	5	1	0	3.22222
1	66	0	3	2	3	3	2	4	5	5	1	0	3.11111
1	68	0	5	4	5	5	4	5	5	5	3	0	4.55556
2	65	0	3	3	3	4	3	3	5	5	3	1	3.55556
1	65	0	4	4	5	3	3	4	5	5	1	0	3.77778
1	70	0	3	3	4	4	4	4	2	4	3	0	3.44444
1	70	0	5	2	3	4	4	5	5	5	1	0	3.77778
1	72	0	5	3	5	5	4	1	5	5	1	0	3.77778
2	68	0	3	4	4	4	4	4	4	4	4	0	3.88889
2	65	0	3	3	4	4	4	4	5	5	3	0	3.88889
2	68	0	5	4	4	4	4	4	3	3	5	0	4
1	68	0	5	3	2	5	4	1	5	5	1	0	3.44444
2	74	0	4	3	4	3	3	1	5	4	2	0	3.22222
2	69	0	3	1	3	3	3	1	5	5	5	0	3.22222
2	65	0	2	2	4	2	1	5	5	5	2	0	3.11111
2	73	0	1	1	3	2	2	5	3	4	3	0	2.66667
2	66	0	4	3	3	2	1	4	5	5	2	0	3.22222
1	65	0	4	4	5	5	5	5	5	5	1	0	4.33333
2	65	0	3	3	2	1	3	3	5	5	3	0	3.11111
2	68	0	5	5	5	4	4	4	5	5	5	0	4.66667
2	71	0	2	2	3	3	3	1	5	5	5	0	3.22222
1	74	0	3	3	3	3	3	3	5	5	5	0	3.66667
2	66	0	2	3	3	5	4	4	5	5	4	0	3.88889
2	68	0	3	3	2	1	1	1	1	5	1	0	2
2	65	0	3	3	3	3	3	5	3	5	3	1	3.44444
2	66	0	4	2	4	4	4	5	5	5	2	1	3.88889
2	65	0	4	4	5	4	4	4	3	3	1	0	3.55556
1	66	0	5	5	5	5	5	5	5	5	5	0	5
1	70	0	3	3	3	1	3	1	5	5	5	0	3.22222
1	71	0	4	4	5	5	5	4	3	5	1	0	4
1	67	0	4	4	5	5	5	4	5	5	3	1	4.44444
2	67	0	2	2	4	4	4	3	5	5	1	0	3.33333
1	67	0	1	1	2	1	1	1	5	5	5	0	2.44444
1	70	0	3	3	3	3	3	3	4	3	5	0	3.33333
1	66	0	3	1	2	1	1	1	5	5	2	0	2.33333
2	69	0	3	3	3	4	4	3	5	3	3	1	3.44444
2	73	0	4	4	5	4	4	4	5	5	5	0	4.44444
2	65	0	3	3	3	4	4	3	2	3	2	0	3
2	74	0	3	3	4	4	4	1	5	5	2	0	3.44444
1	66	0	4	3	5	3	3	3	5	5	2	0	3.66667
1	71	0	4	3	3	2	2	3	3	3	2	0	2.77778
2	68	0	4	3	3	3	3	3	3	5	3	0	3.33333
2	75	0	4	3	4	3	4	3	3	4	4	0	3.55556
2	72	0	2	3	5	5	5	4	5	4	2	0	3.88889
1	72	0	5	4	5	4	4	3	5	5	5	0	4.44444
2	70	0	2	1	4	4	3	2	5	5	1	0	3
1	71	0	3	3	4	3	3	3	5	5	5	0	3.77778
1	74	0	4	3	3	1	1	1	3	4	4	0	2.66667
1	74	0	3	3	3	3	3	4	4	4	2	0	3.22222
1	70	0	4	3	5	5	5	5	5	5	2	0	4.33333
2	68	0	4	4	4	3	3	3	5	5	1	0	3.55556
2	72	0	4	3	4	3	2	2	5	5	3	0	3.44444
1	73	0	4	4	4	1	1	1	5	4	5	0	3.22222
1	73	0	4	3	5	1	5	1	5	5	5	0	3.77778
2	65	0	3	3	4	4	4	3	5	5	1	0	3.55556
1	72	0	3	3	5	4	4	3	5	5	1	0	3.66667
2	70	0	3	3	4	4	4	3	5	5	5	0	4
2	65	0	1	1	1	2	3	3	2	5	1	0	2.11111
1	73	0	5	5	4	3	5	1	5	5	5	0	4.22222
2	75	0	3	3	3	4	3	3	5	5	3	0	3.55556
1	66	0	3	3	4	4	4	3	5	5	2	0	3.66667
2	66	0	2	1	2	3	3	1	4	5	1	0	2.44444
2	74	0	3	2	3	3	3	1	4	5	5	0	3.22222
2	67	0	5	5	5	5	5	5	5	5	5	0	5
1	70	0	4	4	4	4	4	4	5	5	5	0	4.33333
1	73	0	4	3	4	2	1	1	5	4	2	0	2.88889
1	69	0	5	5	5	5	5	5	5	5	2	0	4.66667
1	72	0	5	5	5	3	3	3	2	2	2	0	3.33333
2	71	0	3	3	4	3	3	4	5	5	5	1	3.88889
1	73	0	4	3	3	3	4	1	5	5	5	0	3.66667
1	67	0	5	5	5	4	4	4	5	5	5	0	4.66667
2	68	0	3	3	3	4	4	2	2	5	2	0	3.11111
2	66	0	4	4	4	4	4	3	5	5	3	0	4
2	72	0	3	2	1	1	2	5	5	5	3	0	3
1	67	0	3	5	5	5	3	5	5	5	5	0	4.55556
2	71	0	3	3	4	4	4	3	3	4	4	0	3.55556
1	73	0	3	3	3	3	3	2	5	5	5	0	3.55556
2	75	0	4	3	4	5	5	3	3	5	1	0	3.66667
1	65	0	3	3	3	4	3	3	5	5	2	0	3.44444
1	72	0	5	4	5	5	5	4	5	5	5	0	4.77778
1	68	0	4	4	4	2	2	2	4	5	3	0	3.33333
1	74	0	3	3	4	4	4	4	1	5	3	0	3.44444
1	69	0	5	5	5	5	5	5	5	5	1	0	4.55556
1	71	0	3	3	2	2	3	4	1	3	4	0	2.77778
1	66	0	4	3	5	4	3	3	5	5	5	0	4.11111
1	71	0	4	4	3	1	4	1	5	5	2	0	3.22222
1	71	0	3	3	3	1	5	3	5	5	1	0	3.22222
2	70	0	3	3	3	5	3	5	5	5	3	0	3.88889
1	65	0	3	3	3	3	3	3	3	3	3	0	3
2	72	0	3	3	3	4	3	1	2	4	2	0	2.77778
2	70	0	3	3	3	4	3	3	4	4	2	0	3.22222
2	74	0	4	4	3	1	1	1	5	5	5	0	3.22222
2	66	0	2	2	4	4	4	4	5	5	5	1	3.88889
1	71	0	3	3	3	3	3	4	5	5	5	0	3.77778
2	69	0	3	3	3	3	3	3	5	3	2	0	3.11111
1	71	0	5	5	5	1	5	4	5	5	5	0	4.44444
2	67	0	4	3	5	5	5	5	5	5	5	1	4.66667
2	69	0	5	5	5	4	4	2	5	5	2	0	4.11111
1	72	0	4	3	4	4	4	4	5	3	2	0	3.66667
2	75	0	4	4	5	5	5	3	5	5	3	0	4.33333
2	75	0	3	2	3	4	4	4	5	5	4	0	3.77778
2	65	0	4	3	4	4	4	4	2	5	2	0	3.55556
2	66	0	3	2	5	5	5	4	5	3	2	0	3.77778
2	75	0	3	2	3	5	5	4	5	5	5	0	4.11111
2	71	0	4	3	4	3	3	3	5	5	3	0	3.66667
2	75	0	3	3	3	5	4	5	5	5	3	0	4
1	73	0	4	2	3	3	3	1	5	5	5	0	3.44444
1	67	0	4	4	4	4	4	4	5	5	3	0	4.11111
1	66	0	4	4	4	3	4	1	5	5	2	0	3.55556
1	66	0	2	1	5	4	3	2	3	2	2	0	2.66667
1	74	0	3	2	3	1	1	1	5	5	5	0	2.88889
1	69	0	3	3	5	5	5	5	5	5	5	0	4.55556
1	66	0	4	3	4	3	3	3	4	5	3	0	3.55556
1	74	0	1	1	5	5	4	4	5	5	5	0	3.88889
2	68	0	3	3	5	4	4	4	5	4	3	0	3.88889
1	70	0	3	2	2	3	2	4	3	4	1	0	2.66667
2	71	0	5	3	4	3	3	1	5	5	5	0	3.77778
2	65	0	2	2	2	1	4	3	3	5	3	0	2.77778
1	68	0	4	3	3	3	3	4	4	4	2	0	3.33333
2	66	0	2	3	5	5	5	5	5	5	3	1	4.22222
1	73	0	4	1	4	5	3	5	1	5	1	0	3.22222
1	66	0	5	5	5	5	5	5	1	1	1	1	3.66667
1	68	0	4	4	4	3	4	1	5	5	5	0	3.88889
1	69	0	3	2	3	2	4	4	5	5	5	0	3.66667
1	65	0	3	4	5	3	4	3	5	5	1	0	3.66667
1	71	0	5	5	5	4	4	4	5	5	5	1	4.66667
2	66	0	3	3	4	3	3	3	4	3	3	0	3.22222
1	74	0	1	1	1	1	1	1	5	5	5	0	2.33333
2	65	0	1	1	1	1	1	1	5	5	5	1	2.33333
2	71	0	3	3	3	4	5	1	1	5	2	0	3
1	72	0	4	3	4	4	4	3	5	5	1	0	3.66667
1	69	0	5	4	5	4	4	4	5	5	1	0	4.11111
2	72	0	4	4	4	1	1	1	5	5	5	0	3.33333
2	68	0	3	3	4	4	4	4	3	3	3	1	3.44444
1	74	0	5	4	3	3	4	4	5	5	1	0	3.77778
1	68	0	3	3	2	3	4	1	5	5	2	0	3.11111
1	71	0	5	5	5	5	5	4	5	5	3	1	4.66667
1	74	0	5	5	5	5	5	4	5	5	5	1	4.88889
2	68	0	5	3	5	4	4	4	5	5	2	0	4.11111
2	65	0	3	3	4	5	5	5	5	5	5	1	4.44444
2	69	0	4	3	3	3	3	3	3	4	5	0	3.44444
2	68	0	4	4	4	4	4	3	5	5	3	0	4
2	73	0	3	3	2	3	3	1	5	4	1	0	2.77778
1	65	0	5	5	5	5	5	5	5	5	4	0	4.88889
1	74	0	5	4	4	5	5	5	5	5	5	0	4.77778
2	67	0	3	2	4	4	4	4	2	2	2	0	3
2	66	0	4	3	4	4	4	4	5	5	3	0	4
2	66	0	5	4	4	4	3	3	1	5	1	0	3.33333
1	69	0	5	5	5	3	4	5	5	5	1	0	4.22222
1	69	0	3	3	4	4	4	4	5	5	2	0	3.77778
1	67	0	4	4	4	3	3	3	5	5	5	0	4
2	68	0	3	2	3	3	3	3	5	4	4	1	3.33333
1	73	0	3	3	3	2	3	2	5	5	1	0	3
1	69	0	4	4	4	4	4	3	3	3	2	0	3.44444
1	72	0	3	3	3	1	3	1	1	4	1	0	2.22222
2	70	0	4	3	3	1	1	4	1	4	1	0	2.44444
2	70	0	4	2	4	3	3	4	2	3	1	1	2.88889
2	65	0	3	4	5	5	5	2	5	5	2	0	4
1	65	0	4	3	4	1	1	1	5	5	1	0	2.77778
1	70	0	4	4	4	3	3	3	5	4	3	0	3.66667
1	65	0	2	3	4	5	5	4	5	5	2	0	3.88889
2	71	0	4	4	4	3	4	4	5	4	4	1	4
2	65	0	3	2	3	2	2	3	3	2	3	0	2.55556
1	71	0	4	1	3	1	2	1	5	5	1	0	2.55556
1	68	0	3	2	3	2	3	2	5	5	2	0	3
2	75	0	4	3	3	3	2	3	2	5	1	0	2.88889
2	68	0	2	3	2	4	4	4	5	5	2	1	3.44444
2	65	0	1	1	1	3	1	1	5	5	5	0	2.55556
1	70	0	3	1	3	3	3	3	2	4	1	0	2.55556
1	67	0	5	5	5	3	5	5	5	5	5	0	4.77778
2	65	0	3	4	3	3	3	4	4	5	5	0	3.77778
2	65	0	3	3	3	4	4	4	5	5	3	0	3.77778
1	72	0	4	3	5	4	4	4	5	5	2	0	4
2	65	0	3	3	3	4	4	4	5	4	4	1	3.77778
1	75	0	3	3	5	3	3	1	5	5	5	0	3.66667
1	68	0	2	3	3	5	5	5	5	5	1	0	3.77778
2	66	0	1	1	4	3	3	3	5	5	5	0	3.33333
2	75	0	5	4	4	4	4	4	5	5	5	0	4.44444
1	65	0	4	4	3	3	3	3	3	3	3	0	3.22222
1	67	0	3	3	3	1	3	3	1	5	1	0	2.55556
1	70	0	4	3	5	4	4	4	5	5	2	0	4
1	69	0	4	4	4	3	3	5	5	5	5	0	4.22222
1	69	0	5	5	5	5	5	4	5	5	1	0	4.44444
1	65	0	5	5	5	5	5	4	5	4	5	1	4.77778
2	70	0	3	4	4	4	5	5	5	5	3	0	4.22222
1	74	0	3	4	4	5	5	4	5	5	5	0	4.44444
2	71	0	4	3	3	2	3	4	5	3	2	1	3.22222
1	66	0	5	3	1	1	1	1	5	5	1	0	2.55556
2	68	0	3	4	4	5	5	5	5	5	5	1	4.55556
2	72	0	3	4	4	4	4	2	5	5	3	1	3.77778
2	66	0	5	4	4	4	4	5	5	5	3	1	4.33333
1	68	0	2	2	1	1	1	1	5	5	5	0	2.55556
2	67	0	4	2	3	4	4	4	5	5	5	0	4
1	72	0	4	3	4	4	4	5	5	5	2	0	4
2	70	0	3	3	3	2	3	2	5	5	3	0	3.22222
